# Supplementary material for: Rethinking desert definitions: Bridging the gap between science, policy, and conservation
Source: Ambio. 2025 Nov 7;55(4):743–54. doi: 10.1007/s13280-025-02276-9 (PMC12961036; doi:10.1007/s13280-025-02276-9)
Supplement: Supplementary file 1 — Supplementary file1 (DOCX 502 KB) [file 13280_2025_2276_MOESM1_ESM.xlsx]

## Sheet: USA_west
Country	Admininstration Unit	Population 2020	Longitude	Latitude
United States of America	Arizona _ Cochise County	141996	-110.3	31.5331
United States of America	Arizona _ Santa Cruz County	56869	-110.75	31.5468
United States of America	New Mexico _ Hidalgo County	3929	-108.941	32.1245
United States of America	New Mexico _ Dona Ana County	242935	-106.657	32.1395
United States of America	Arizona _ Pima County	1105918	-110.942	32.1517
United States of America	New Mexico _ Luna County	24697	-107.431	32.1814
United States of America	Arizona _ Yuma County	232569	-114.115	32.6744
United States of America	California _ Imperial County	207780	-115.485	32.6748
United States of America	New Mexico _ Eddy County	54138	-104.409	32.8283
United States of America	Arizona _ Graham County	40134	-109.689	32.8457
United States of America	Arizona _ Pinal County	763488	-111.852	32.9355
United States of America	New Mexico _ Chaves County	68110	-104.285	33.0522
United States of America	New Mexico _ Sierra County	10600	-107.203	33.1885
United States of America	Arizona _ Maricopa County	4604456	-111.906	33.6739
United States of America	California _ Riverside County	3013036	-116.483	33.8572
United States of America	Arizona _ La Paz County	20573	-114.295	34.1485
United States of America	California _ San Bernardino County	2352065	-117.229	34.3821
United States of America	New Mexico _ Socorro County	17235	-106.769	34.4656
United States of America	Arizona _ Mohave County	251472	-114.264	34.4945
United States of America	New Mexico _ Valencia County	85956	-106.738	34.7895
United States of America	New Mexico _ Cibola County	28009	-107.574	35.0935
United States of America	New Mexico _ Bernalillo County	766417	-106.732	35.0988
United States of America	New Mexico _ Sandoval County	185635	-106.748	35.244
United States of America	New Mexico _ McKinley County	66464	-108.319	35.4216
United States of America	New Mexico _ Santa Fe County	155932	-106.005	35.6536
United States of America	California _ Tulare County	515190	-119.054	35.9638
United States of America	Arizona _ Navajo County	114505	-110.291	36.059
United States of America	Nevada _ Nye County	57649	-115.94	36.0729
United States of America	New Mexico _ Rio Arriba County	38363	-106.325	36.211
United States of America	Nevada _ Clark County	2687203	-115.245	36.2619
United States of America	California _ Kings County	175476	-119.788	36.2987
United States of America	Arizona _ Apache County	71518	-109.479	36.4948
United States of America	New Mexico _ San Juan County	144194	-107.747	36.6813
United States of America	California _ Inyo County	18558	-118.168	36.7425
United States of America	Colorado _ Conejos County	7900	-105.897	37.0019
United States of America	Colorado _ Costilla County	3346	-105.425	37.2002
United States of America	Colorado _ La Plata County	58163	-107.855	37.2951
United States of America	Colorado _ Montezuma County	26508	-109.019	37.4095
United States of America	Utah _ Washington County	204985	-113.64	37.501
United States of America	Utah _ San Juan County	14728	-110.092	37.5163
United States of America	Colorado _ Rio Grande County	11255	-106.155	37.5786
United States of America	Nevada _ Lincoln County	6625	-115.779	37.6314
United States of America	Colorado _ Alamosa County	15447	-105.871	37.652
United States of America	Nevada _ Esmeralda County	625	-118.094	37.6799
United States of America	Utah _ Iron County	61242	-114.046	37.7331
United States of America	Colorado _ Dolores County	2233	-108.901	37.7633
United States of America	Colorado _ San Miguel County	7976	-108.75	37.9068
United States of America	California _ Mono County	15226	-119.04	38.0105
United States of America	Colorado _ Ouray County	5082	-107.775	38.3317
United States of America	Utah _ Beaver County	7111	-112.997	38.3497
United States of America	Nevada _ Mineral County	4359	-118.191	38.5128
United States of America	Utah _ Sevier County	22293	-112.254	38.5991
United States of America	Colorado _ Montrose County	49459	-107.645	38.638
United States of America	California _ Alpine County	1119	-119.589	38.6952
United States of America	Nevada _ Douglas County	51976	-119.531	38.7278
United States of America	Colorado _ Delta County	33381	-108.057	38.7393
United States of America	Utah _ Emery County	10822	-111.066	38.8376
United States of America	Utah _ Grand County	9822	-109.243	38.9277
United States of America	Colorado _ Mesa County	178698	-108.552	39.1097
United States of America	Nevada _ Lyon County	75979	-119.661	39.2243
United States of America	Nevada _ Storey County	4572	-119.678	39.2593
United States of America	Utah _ Millard County	12326	-112.745	39.3173
United States of America	Nevada _ White Pine County	10611	-114.814	39.3211
United States of America	Nevada _ Churchill County	24969	-118.775	39.4959
United States of America	Colorado _ Garfield County	70712	-109.04	39.5268
United States of America	Nevada _ Eureka County	2333	-115.998	39.5739
United States of America	Utah _ Juab County	12364	-112.487	39.8109
United States of America	Utah _ Duchesne County	23380	-110.409	40.1674
United States of America	Nevada _ Lander County	5615	-117.172	40.3327
United States of America	California _ Lassen County	34915	-120.588	40.3778
United States of America	Utah _ Utah County	703017	-111.951	40.3846
United States of America	Colorado _ Routt County	27206	-107.356	40.4231
United States of America	Colorado _ Moffat County	13960	-107.566	40.5154
United States of America	Utah _ Uintah County	40989	-109.313	40.5616
United States of America	Utah _ Salt Lake County	1145701	-111.921	40.6465
United States of America	Utah _ Tooele County	80782	-112.253	40.664
United States of America	Nevada _ Pershing County	6642	-118.071	40.6786
United States of America	Utah _ Daggett County	1176	-109.142	40.8684
United States of America	Nevada _ Elko County	50978	-115.684	40.9211
United States of America	Utah _ Davis County	381608	-112.042	41.1243
United States of America	Wyoming _ Uinta County	21913	-110.969	41.2745
United States of America	Nevada _ Washoe County	507871	-119.543	41.2999
United States of America	Utah _ Weber County	264224	-112.005	41.3215
United States of America	Wyoming _ Albany County	39947	-105.592	41.3592
United States of America	Nevada _ Humboldt County	16527	-117.425	41.5276
United States of America	Wyoming _ Sweetwater County	49515	-109.237	41.5698
United States of America	Wyoming _ Carbon County	15801	-106.138	41.67
United States of America	Utah _ Box Elder County	56706	-112.162	41.7426
United States of America	Wyoming _ Lincoln County	21834	-111.028	41.8133
United States of America	Utah _ Cache County	134832	-111.922	41.9322
United States of America	Idaho _ Oneida County	4299	-112.215	42.1006
United States of America	Idaho _ Cassia County	23806	-113.808	42.3275
United States of America	Idaho _ Owyhee County	12063	-115.947	42.3782
United States of America	Idaho _ Bear Lake County	5448	-111.346	42.3991
United States of America	Idaho _ Twin Falls County	89827	-114.462	42.5087
United States of America	Idaho _ Caribou County	6491	-111.587	42.6154
United States of America	Idaho _ Bannock County	88120	-112.022	42.6187
United States of America	Idaho _ Jerome County	26412	-114.516	42.7215
United States of America	Idaho _ Power County	7823	-112.857	42.7772
United States of America	Idaho _ Minidoka County	19599	-113.502	42.9069
United States of America	Idaho _ Lincoln County	6423	-113.994	42.9178
United States of America	Idaho _ Gooding County	16292	-114.716	42.9422
United States of America	Wyoming _ Fremont County	43556	-108.266	43.0077
United States of America	Idaho _ Elmore County	24471	-115.817	43.2153
United States of America	Idaho _ Bingham County	48303	-112.205	43.2422
United States of America	Idaho _ Bonneville County	127691	-111.91	43.4319
United States of America	Wyoming _ Hot Springs County	4632	-108.225	43.4872
United States of America	Idaho _ Canyon County	263716	-116.648	43.5217
United States of America	Idaho _ Butte County	2834	-113.008	43.5488
United States of America	Idaho _ Ada County	496777	-116.394	43.6058
United States of America	Idaho _ Jefferson County	34760	-112.003	43.7276
United States of America	Idaho _ Madison County	49773	-111.873	43.7784
United States of America	Oregon _ Harney County	7074	-118.602	43.8495
United States of America	Idaho _ Gem County	17830	-116.475	43.8817
United States of America	Idaho _ Teton County	16739	-111.177	43.939
United States of America	Idaho _ Payette County	24054	-116.769	43.958
United States of America	Wyoming _ Washakie County	8533	-107.722	44.0301
United States of America	Idaho _ Washington County	10181	-117.042	44.2927
United States of America	Idaho _ Clark County	924	-111.907	44.293
United States of America	Wyoming _ Park County	29808	-109.061	44.5285
United States of America	Washington _ Benton County	209089	-119.318	46.3131

## Sheet: USA_south
Country	Admininstration Unit	Population 2020	Longitude	Latitude
United States of America	Texas _ Starr County	67389	-99.0117	26.4057
United States of America	Texas _ Zapata County	15802	-99.2932	26.8705
United States of America	Texas _ Jim Hogg County	5219	-98.6721	27.3057
United States of America	Texas _ Webb County	315010	-99.4652	27.5979
United States of America	Texas _ Duval County	10377	-98.5962	27.861
United States of America	Texas _ Live Oak County	10558	-97.8596	28.163
United States of America	Texas _ McMullen County	575	-98.637	28.2804
United States of America	Texas _ La Salle County	7839	-99.0969	28.3511
United States of America	Texas _ Dimmit County	9561	-99.8739	28.524
United States of America	Texas _ Frio County	17646	-98.8824	28.7725
United States of America	Texas _ Atascosa County	50768	-98.4213	28.9219
United States of America	Texas _ Maverick County	60452	-100.152	29.0492
United States of America	Texas _ Zavala County	11416	-99.4601	29.0903
United States of America	Texas _ Medina County	52228	-98.9421	29.1587
United States of America	Texas _ Val Verde County	51711	-100.868	29.3642
United States of America	Texas _ Kinney County	3693	-100.582	29.4421
United States of America	Texas _ Presidio County	8068	-103.851	29.6818
United States of America	Texas _ Terrell County	870	-101.938	30.1037
United States of America	Texas _ Brewster County	9265	-103.662	30.3557
United States of America	Texas _ Jeff Davis County	2391	-104.49	30.5802
United States of America	Texas _ Pecos County	13922	-102.874	30.9014
United States of America	Texas _ Hudspeth County	3485	-105.43	31.1027
United States of America	Texas _ Ward County	10158	-102.875	31.353
United States of America	Texas _ Upton County	3245	-102.313	31.3991
United States of America	Texas _ El Paso County	915824	-106.109	31.6786
United States of America	Texas _ Loving County	95	-103.609	31.7204
United States of America	Texas _ Winkler County	6875	-103.186	31.7797
United States of America	Texas _ Reeves County	13950	-103.994	31.8993
United States of America	Texas _ Culberson County	1881	-104.061	31.9115

## Sheet: Oceania
Country	Admininstration Unit	Population 2020	Longitude	Latitude
Australia	South Australia _ South Australia - Outback _ Eyre Peninsula and South West _ Whyalla	26229	137.537	-33.0128
Australia	South Australia _ South Australia - Outback _ Eyre Peninsula and South West _ Whyalla - North	0	137.585	-32.9741
Australia	South Australia _ South Australia - Outback _ Outback - North and East _ Port Augusta	16269	137.768	-32.501
Australia	New South Wales _ Far West and Orana _ Broken Hill and Far West _ Broken Hill	22091	141.45	-31.9784
Australia	South Australia _ South Australia - Outback _ Eyre Peninsula and South West _ West Coast (SA)	4262	131.839	-31.4818
Australia	South Australia _ South Australia - Outback _ Outback - North and East _ Roxby Downs	5617	136.9	-30.5703
Australia	South Australia _ South Australia - Outback _ Eyre Peninsula and South West _ Western	135	131.456	-29.7745
Australia	South Australia _ South Australia - Outback _ Outback - North and East _ Outback	4100	135.366	-29.6602
Australia	South Australia _ South Australia - Outback _ Outback - North and East _ Coober Pedy	2022	134.741	-28.9941
Australia	Western Australia _ Western Australia - Outback _ Mid West _ Meekatharra	4862	117.851	-28.0591
Australia	South Australia _ South Australia - Outback _ Outback - North and East _ APY Lands	2930	132.909	-27.4671
Australia	Northern Territory _ Northern Territory - Outback _ Alice Springs _ Petermann - Simpson	2571	130.989	-25.2412
Australia	Western Australia _ Western Australia - Outback _ Goldfields _ Leinster - Leonora	6638	128.285	-24.9989
Australia	Western Australia _ Western Australia - Outback _ Gascoyne _ Carnarvon	6391	113.664	-24.8924
Australia	Northern Territory _ Northern Territory - Outback _ Alice Springs _ Ross	2741	133.909	-23.8057
Australia	Northern Territory _ Northern Territory - Outback _ Alice Springs _ Mount Johns	4335	133.894	-23.7184
Australia	Northern Territory _ Northern Territory - Outback _ Alice Springs _ Flynn (NT)	5368	133.866	-23.7037
Australia	Northern Territory _ Northern Territory - Outback _ Alice Springs _ Larapinta	6013	133.863	-23.7024
Australia	Northern Territory _ Northern Territory - Outback _ Alice Springs _ East Side	6245	133.902	-23.6889
Australia	Northern Territory _ Northern Territory - Outback _ Alice Springs _ Charles	5310	133.861	-23.6749
Australia	Western Australia _ Western Australia - Outback _ Pilbara _ Newman	6539	119.725	-23.3551
Australia	Northern Territory _ Northern Territory - Outback _ Alice Springs _ Tanami	3515	129.385	-23.273
Australia	Northern Territory _ Northern Territory - Outback _ Alice Springs _ Sandover - Plenty	4471	134.928	-22.9914
Australia	Western Australia _ Western Australia - Outback _ Pilbara _ Ashburton (WA)	11920	117.782	-22.6798
Australia	Queensland _ Queensland - Outback _ Outback - South _ Far Central West	2917	139.246	-22.4816
Australia	Western Australia _ Western Australia - Outback _ Gascoyne _ Exmouth	4692	114.12	-21.9335
Australia	Northern Territory _ Northern Territory - Outback _ Alice Springs _ Yuendumu - Anmatjere	2479	132.619	-21.2632
Australia	Western Australia _ Western Australia - Outback _ Pilbara _ East Pilbara	9248	119.73	-21.1493
Australia	Northern Territory _ Northern Territory - Outback _ Barkly _ Barkly	3175	134.325	-21.0199
Australia	Western Australia _ Western Australia - Outback _ Pilbara _ Roebourne	7656	117.144	-20.7568
Australia	Western Australia _ Western Australia - Outback _ Pilbara _ Karratha	19687	116.845	-20.7345
Australia	Western Australia _ Western Australia - Outback _ Pilbara _ South Hedland	11204	118.602	-20.4016
Australia	Western Australia _ Western Australia - Outback _ Kimberley _ Halls Creek	4249	127.606	-20.1034
Australia	Northern Territory _ Northern Territory - Outback _ Barkly _ Tennant Creek	3648	134.199	-19.6363

## Sheet: North America
Country	Admininstration Unit	Population 2020	Longitude	Latitude
Curacao	Oostpunt_NA	279	-68.7995	12.0838
Curacao	Koraal Specht_NA	3085	-68.8928	12.0907
Curacao	Seru Grandi_NA	3549	-68.8255	12.0912
Curacao	Rooi Santu_NA	2969	-68.8636	12.1005
Curacao	Dominguito_NA	3237	-68.8885	12.1009
Curacao	Labadera_NA	2803	-68.8826	12.1249
Curacao	Kwarchi_NA	2676	-68.8575	12.1253
Curacao	Mahaai_NA	2399	-68.8976	12.1299
Curacao	Piscadera Baai_NA	639	-68.9662	12.132
Curacao	Bonam_NA	9136	-68.8785	12.1463
Curacao	Koraal Partier_NA	4585	-68.8427	12.1473
Curacao	Suffisant_NA	3216	-68.9229	12.1513
Curacao	Maria Maai_NA	1478	-68.9126	12.1559
Curacao	Brievengat_NA	4068	-68.889	12.159
Curacao	St. Michiel_NA	6121	-68.9894	12.1592
Curacao	Stenen Koraal_NA	4301	-68.9375	12.165
Curacao	Muizenberg_NA	2986	-68.9206	12.1657
Curacao	Mahuma_NA	6761	-68.9546	12.1718
Curacao	Souax_NA	6975	-68.9761	12.1792
Curacao	Meiberg_NA	0	-69.0181	12.1924
Curacao	St. Willibrordus_NA	703	-69.0621	12.2144
Curacao	Tera Cora_NA	4993	-69.0287	12.2202
Curacao	Pannekoek_NA	396	-69.0931	12.2514
Curacao	Barber_NA	2322	-69.0761	12.2768
Curacao	Soto_NA	2400	-69.1118	12.2802
Curacao	Wacao_NA	30	-69.0604	12.2925
Curacao	Tera Pretu_NA	286	-69.1375	12.2989
Curacao	Flip_NA	594	-69.1014	12.3081
Curacao	Christoffel_NA	42	-69.1038	12.3364
Curacao	Westpunt_NA	675	-69.1354	12.3722
Aruba	Savaneta_Savaneta other	0	-69.9324	12.4773
Aruba	Santa Cruz_Santa Cruz other	0	-69.9321	12.5084
Barbados	Christ Church_NA	55444	-59.5307	13.0826
Barbados	St. Michael_NA	85571	-59.6005	13.1172
Barbados	St. John_NA	8450	-59.5028	13.174
Barbados	St. Thomas_NA	15217	-59.5887	13.1788
Barbados	St. James_NA	33256	-59.6233	13.1921
Barbados	St. Joseph_NA	6012	-59.5444	13.2035
Barbados	St. Andrew_NA	4676	-59.5757	13.2433
Barbados	St. Lucy_NA	9472	-59.6178	13.305
Martinique	Le Marin_Sainte-Anne	5063	-60.8548	14.4365
Martinique	Le Marin_Sainte-Luce	11657	-60.9481	14.4817
Martinique	Le Marin_Le Marin	10261	-60.857	14.4828
Martinique	Le Marin_Le Diamant	9240	-61.0176	14.4869
Martinique	Le Marin_Riviere-Pilote	13122	-60.8993	14.5056
Martinique	Le Marin_Riviere-Salee	12883	-60.9668	14.5221
Martinique	Le Marin_Les Trois-Ilets	11139	-61.0376	14.5266
Martinique	Le Marin_Le Vauclin	10097	-60.8567	14.5438
Guatemala	Zacapa_San Diego	6217	-89.7552	14.7894
Guatemala	Zacapa_Cabanas	11653	-89.7793	14.8761
Guatemala	El Progreso_El Jicaro	11463	-89.9084	14.8853
Guatemala	Zacapa_Huite	10960	-89.6887	14.9138
Guatemala	El Progreso_Morazan	13277	-90.1753	14.9463
Guatemala	Zacapa_Zacapa	80348	-89.4803	14.9645
Guatemala	Zacapa_Estanzuela	12817	-89.6046	14.9808
Guatemala	El Progreso_San Agustin Acasagustlan	45680	-89.994	14.9864
Guatemala	Zacapa_Usumatlan	12780	-89.7934	14.9933
Guatemala	El Progreso_San Cristobal Acasaguastlan	7900	-89.8732	15.0157
Guatemala	Zacapa_Teculutan	20297	-89.7754	15.0779
Guatemala	Zacapa_Rio Hondo	18874	-89.5957	15.0983
Dominica	St. Mark_NA	1854	-61.3512	15.2258
Dominica	St. Luke_NA	1825	-61.3636	15.2546
Guadeloupe	Pointe-a-Pitre_Grand-Bourg	5170	-61.2942	15.9061
Guadeloupe	Pointe-a-Pitre_Capesterre-de-Marie-Galante	3183	-61.2297	15.9201
Guadeloupe	Pointe-a-Pitre_Saint-Louis	2394	-61.2755	15.9663
Guadeloupe	Basse-Terre_Bouillante	7716	-61.7545	16.1435
Guadeloupe	Pointe-a-Pitre_Le Gosier	27393	-61.4699	16.2251
Guadeloupe	Basse-Terre_Pointe-Noire	6292	-61.7636	16.2272
Guadeloupe	Pointe-a-Pitre_Sainte-Anne	27235	-61.3873	16.2571
Guadeloupe	Pointe-a-Pitre_Les Abymes	53488	-61.503	16.2731
Guadeloupe	Pointe-a-Pitre_Saint-Francois	19531	-61.2806	16.2731
Guadeloupe	Pointe-a-Pitre_Le Moule	23078	-61.3715	16.3202
Guadeloupe	Pointe-a-Pitre_Morne-a-l'Eau	16634	-61.4709	16.3242
Guadeloupe	Pointe-a-Pitre_Petit-Canal	8354	-61.4498	16.3894
Guadeloupe	Pointe-a-Pitre_Port-Louis	5184	-61.4964	16.4263
Guadeloupe	Pointe-a-Pitre_Anse-Bertrand	4164	-61.4623	16.4659
Montserrat	Central Region_Nixons/Banks	140	-62.2118	16.7855
Montserrat	Central Region_Brades/Shinnlands	479	-62.2071	16.7873
Montserrat	Northern Region_Davy Hill South	243	-62.2022	16.7903
Montserrat	Northern Region_Look Out	714	-62.1847	16.7931
Montserrat	Northern Region_Davy Hill North 1	327	-62.2026	16.7938
Montserrat	Northern Region_Geralds	192	-62.1957	16.7944
Montserrat	Northern Region_Drummonds	155	-62.1932	16.8092
Antigua and Barbuda	St. Paul_NA	8345	-61.773	17.0334
Antigua and Barbuda	St. Philip_NA	3230	-61.7098	17.0654
Antigua and Barbuda	St. Peter_NA	5197	-61.76	17.0927
Antigua and Barbuda	St. John Rural_NA	40075	-61.8357	17.1118
Antigua and Barbuda	St. John City_NA	20279	-61.8416	17.1203
Antigua and Barbuda	St. George_NA	9492	-61.7935	17.1245
United States Virgin Islands	St. Croix Island_Southwest subdistrict	7437	-64.8576	17.693
United States Virgin Islands	St. Croix Island_Frederiksted subdistrict	2584	-64.8772	17.706
United States Virgin Islands	St. Croix Island_Southcentral subdistrict	8128	-64.7775	17.7091
United States Virgin Islands	St. Croix Island_Anna's Hope Village subdistrict	3968	-64.6996	17.7232
United States Virgin Islands	St. Croix Island_Christiansted subdistrict	2453	-64.7073	17.744
United States Virgin Islands	St. Croix Island_East End subdistrict	2620	-64.6369	17.746
United States Virgin Islands	St. Croix Island_Sion Farm subdistrict	12705	-64.7462	17.7493
United States Virgin Islands	St. Croix Island_Northcentral subdistrict	4383	-64.7923	17.7535
Mexico	Oaxaca_San Antonio Nanahuatipam	1140	-97.1654	18.1464
Mexico	Puebla_Zapotitlan	8821	-97.5858	18.1837
Mexico	Puebla_San Jose Miahuatlan	13920	-97.2471	18.2553
United States Virgin Islands	St. Thomas Island_Southside subdistrict	5459	-64.8964	18.3193
Mexico	Puebla_San Gabriel Chilac	16175	-97.3514	18.3262
United States Virgin Islands	St. Thomas Island_East End subdistrict	9378	-64.8608	18.332
Mexico	Puebla_Zinacatepec	17455	-97.2436	18.337
Mexico	Puebla_Altepexi	21877	-97.2963	18.363
Mexico	Puebla_Ajalpan	71361	-97.2698	18.3813
Mexico	Puebla_Atexcal	3804	-97.735	18.3994
Mexico	Puebla_Coyotepec	2444	-97.8274	18.4015
British Virgin Islands	Tortola_NA	27281	-64.6201	18.4241
Mexico	Puebla_Ixcaquixtla	9146	-97.8293	18.4572
Mexico	Puebla_Tehuacan	292900	-97.4278	18.4658
British Virgin Islands	Virgin Gorda_NA	4630	-64.3992	18.4759
Mexico	Puebla_Tepexi de Rodriguez	22461	-97.9343	18.4769
Mexico	Puebla_Santiago Miahuatlan	29879	-97.3996	18.5066
Mexico	Puebla_Juan N. Mendez	5521	-97.7761	18.5454
Mexico	Puebla_Tepanco de Lopez	22541	-97.5661	18.5585
Mexico	Puebla_Chapulco	8545	-97.4122	18.5895
Mexico	Puebla_Tlacotepec de Benito Juarez	54315	-97.6038	18.6694
Mexico	Puebla_Xochitlan Todos Santos	7321	-97.7709	18.7051
Mexico	Puebla_Canada Morelos	20466	-97.4231	18.7312
Mexico	Puebla_Molcaxac	7056	-97.9115	18.7358
Mexico	Puebla_Huitziltepec	6065	-97.8789	18.7718
Mexico	Puebla_Yehualtepec	26712	-97.668	18.786
Mexico	Puebla_Tepeyahualco de Cuauhtemoc	4129	-97.868	18.812
Mexico	Puebla_Atoyatempan	6638	-97.9169	18.8269
Mexico	Puebla_Palmar de Bravo	49586	-97.5486	18.8359
Mexico	Puebla_Tlanepantla	5069	-97.8843	18.8546
Mexico	Puebla_Esperanza	14006	-97.3725	18.8553
Mexico	Puebla_Santo Tomas Hueyotlipan	8764	-97.8584	18.8836
Mexico	Puebla_Tecamachalco	84898	-97.7223	18.8857
Mexico	Puebla_Tochtepec	22146	-97.8218	18.89
Mexico	Puebla_Tecali de Herrera	24172	-97.965	18.9031
Mexico	Puebla_Mixtla	2230	-97.9007	18.9096
Mexico	Puebla_Cuapiaxtla de Madero	12289	-97.8191	18.9132
Mexico	Puebla_San Salvador Huixcolotla	16106	-97.7674	18.9179
Mexico	Puebla_Atzitzintla	8826	-97.3223	18.9226
Mexico	Puebla_Quecholac	56223	-97.6634	18.952
Mexico	Puebla_Los Reyes de Juarez	27454	-97.8161	18.9525
Mexico	Puebla_Tepeaca	88736	-97.9095	18.9821
Mexico	Puebla_General Felipe Angeles	21763	-97.6788	19.0106
Mexico	Puebla_Acatzingo	63575	-97.7292	19.0629
Mexico	Puebla_San Salvador el Seco	31191	-97.6228	19.0844
Mexico	Puebla_San Juan Atenco	3482	-97.542	19.0903
Mexico	Puebla_Aljojuca	6509	-97.5329	19.0921
Mexico	Puebla_Tlachichuca	31188	-97.4347	19.1351
Mexico	Puebla_Soltepec	12461	-97.6945	19.1378
Mexico	Mexico_Rayon	16575	-99.579	19.1494
Mexico	Puebla_Mazapiltepec de Juarez	2986	-97.6917	19.1531
Mexico	Mexico_Tenango del Aire	12770	-98.8622	19.1561
Mexico	Puebla_San Nicolas Buenos Aires	10660	-97.5142	19.1606
Mexico	Mexico_San Antonio la Isla	81521	-99.5657	19.1745
Mexico	Mexico_Calimaya	66436	-99.6164	19.1789
Mexico	Mexico_Atizapan	13211	-99.5067	19.1792
Mexico	Mexico_Capulhuac	40023	-99.475	19.193
Mexico	Mexico_Temamatla	13149	-98.8697	19.203
Mexico	Mexico_Chapultepec	20077	-99.5517	19.2033
Mexico	Puebla_Nopalucan	32759	-97.8132	19.213
Mexico	Mexico_Mexicaltzingo	14936	-99.5855	19.2173
Mexico	Distrito Federal_Tlahuac	379029	-98.9668	19.2285
Mexico	Mexico_Metepec	222158	-99.6108	19.2289
Mexico	Puebla_42	15892	-97.7948	19.2292
Mexico	Mexico_Cocotitlan	11697	-98.87	19.2344
Mexico	Puebla_San Jose Chiapa	9235	-97.681	19.249
Mexico	Distrito Federal_Xochimilco	419386	-99.0759	19.2492
Mexico	Tlaxcala_Ixtenco	7625	-97.8972	19.2548
Mexico	Mexico_Lerma	210914	-99.5084	19.2627
Mexico	Mexico_San Mateo Atenco	82390	-99.5624	19.2727
Mexico	Mexico_Valle de Chalco Solidaridad	397688	-98.9248	19.282
Mexico	Mexico_Zinacantepec	244402	-99.8203	19.2915
Mexico	Tlaxcala_Cuapiaxtla	15444	-97.7707	19.3048
Mexico	Tlaxcala_El Carmen Tequexquitla	17964	-97.6583	19.3146
Mexico	Mexico_Ixtapaluca	532309	-98.9121	19.3297
Mexico	Mexico_La Paz	290321	-98.9384	19.3446
Mexico	Puebla_Guadalupe Victoria	19237	-97.3288	19.3517
Mexico	Mexico_Toluca	945576	-99.5964	19.3621
Mexico	Mexico_Almoloya de Juarez	194111	-99.7618	19.3669
Mexico	Tlaxcala_Huamantla	99145	-97.9124	19.3754
Mexico	Puebla_Oriental	21182	-97.6113	19.38
Mexico	Mexico_Nezahualcoyotl	1010676	-99.0102	19.3882
Mexico	Mexico_Chicoloapan	178083	-98.9164	19.4098
Mexico	Tlaxcala_Atltzayanca	18905	-97.8047	19.4268
Mexico	Puebla_Tepeyahualco	16897	-97.3919	19.4315
Mexico	Mexico_Chimalhuacan	806667	-98.9426	19.433
Mexico	Mexico_Texcoco	284878	-98.9056	19.4396
Mexico	Distrito Federal_42	5915058	-99.1599	19.4571
Mexico	Mexico_Temoaya	115893	-99.6129	19.4622
Mexico	Puebla_Libres	37483	-97.6848	19.4773
Mexico	Mexico_Naucalpan de Juarez	824489	-99.2198	19.5009
Mexico	Mexico_Ecatepec de Morelos	1529590	-99.0462	19.5192
Mexico	Mexico_Atizapan de Zaragoza	505544	-99.2441	19.5389
Mexico	Mexico_Tlalnepantla de Baz	601541	-99.195	19.5408
Mexico	Puebla_Cuyoaco	16875	-97.5606	19.543
Mexico	Mexico_Papalotla	4827	-98.8522	19.5553
Mexico	Puebla_Ocotepec	5280	-97.6743	19.5555
Mexico	Mexico_Chiconcuac	29519	-98.8965	19.5613
Mexico	Mexico_Chiautla	33573	-98.8991	19.5725
Mexico	Mexico_Atenco	93486	-98.9311	19.581
Mexico	Mexico_Ixtlahuaca	169854	-99.7371	19.5889
Mexico	Mexico_Tultitlan	495784	-99.1598	19.5939
Mexico	Mexico_Tezoyuca	65023	-98.9673	19.6058
Mexico	Mexico_Cuautitlan Izcalli	518415	-99.2134	19.6071
Mexico	Mexico_Acolman	411874	-98.9301	19.612
Mexico	Mexico_Coacalco de Berriozabal	252383	-99.0934	19.638
Mexico	Mexico_Jiquipilco	87794	-99.6747	19.661
Mexico	Mexico_Tultepec	182822	-99.1263	19.6618
Mexico	Mexico_42	25212	-99.0685	19.6632
Mexico	Mexico_Tonanitla	15672	-99.0603	19.6805
Mexico	Mexico_Jocotitlan	71692	-99.7297	19.6857
Mexico	Mexico_Teotihuacan	65337	-98.8787	19.6869
Mexico	Mexico_Tepotzotlan	145347	-99.2811	19.6915
Mexico	Mexico_Otumba	43146	-98.7447	19.6915
Mexico	Hidalgo_Almoloya	12218	-98.4029	19.6997
Mexico	Mexico_Cuautitlan	216580	-99.164	19.7036
Mexico	Mexico_Melchor Ocampo	85610	-99.1171	19.7054
Mexico	Hidalgo_Apan	48047	-98.4525	19.7062
Mexico	Mexico_San Martin de las Piramides	31834	-98.8294	19.7109
Mexico	Mexico_San Felipe del Progreso	171024	-99.9471	19.721
Mexico	Mexico_Nextlalpan	60307	-99.07	19.734
Mexico	Mexico_Axapusco	33367	-98.6278	19.7347
Mexico	Mexico_Tecamac	635325	-98.9498	19.7432
Mexico	Mexico_Teoloyucan	44434	-99.1966	19.7495
Mexico	Mexico_Zumpango	238414	-99.0805	19.7685
Mexico	Hidalgo_Tepeapulco	53262	-98.5757	19.7764
Mexico	Mexico_Coyotepec	36873	-99.2155	19.7783
Mexico	Mexico_Temascalapa	40918	-98.912	19.7856
Mexico	Mexico_Nopaltepec	10091	-98.7018	19.8027
Mexico	Hidalgo_Tlanalapa	13769	-98.6052	19.8133
Mexico	Mexico_Huehuetoca	269298	-99.2438	19.8379
Mexico	Hidalgo_Tizayuca	277632	-98.9665	19.8736
Mexico	Hidalgo_Villa de Tezontepec	13212	-98.8213	19.8802
Mexico	Mexico_Tequixquiac	38733	-99.1195	19.9068
Mexico	Hidalgo_Zempoala	77050	-98.5915	19.9123
Mexico	Hidalgo_Tepeji del Rio de Ocampo	103331	-99.2855	19.9391
Mexico	Hidalgo_Tolcayuca	16104	-98.9217	19.9644
Mexico	Hidalgo_Atotonilco de Tula	41025	-99.2515	19.9708
Mexico	Mexico_Hueypoxtla	45611	-99.0403	19.9785
Mexico	Hidalgo_Zapotlan de Juarez	20703	-98.8721	19.9786
Mexico	Mexico_Apaxco	30201	-99.175	19.9836
Mexico	Hidalgo_Tula de Allende	123757	-99.3423	19.99
Mexico	Hidalgo_Epazoyucan	19125	-98.6286	20.0162
Mexico	Hidalgo_Mineral de la Reforma	420508	-98.7536	20.06
Mexico	Hidalgo_Santiago Tulantepec de Lugo Guerrero	42170	-98.3583	20.0621
Mexico	Hidalgo_Atitalaquia	30519	-99.2401	20.0682
Mexico	Hidalgo_Ajacuba	18346	-99.1299	20.0807
Mexico	Hidalgo_Pachuca de Soto	242901	-98.7423	20.0973
Mexico	Hidalgo_Tlaxcoapan	30057	-99.242	20.0979
Mexico	Hidalgo_Tetepango	14007	-99.1394	20.1014
Mexico	Hidalgo_Tlahuelilpan	20394	-99.2287	20.1339
Mexico	Hidalgo_San Agustin Tlaxiaca	42996	-98.8524	20.138
Mexico	Hidalgo_Tepetitlan	11918	-99.3825	20.1844
Mexico	Hidalgo_Tezontepec de Aldama	60530	-99.2514	20.1893
Mexico	Hidalgo_El Arenal	22262	-98.9023	20.2197
Mexico	Hidalgo_Metepec	16645	-98.3425	20.2344
Mexico	Mexico_Polotitlan	13902	-99.8658	20.2458
Mexico	Hidalgo_Francisco I. Madero	43073	-99.027	20.2475
Mexico	Hidalgo_Mixquiahuala de Juarez	52942	-99.1448	20.2618
Mexico	Hidalgo_Actopan	65277	-98.9278	20.2788
Mexico	Hidalgo_Chapantongo	13672	-99.4032	20.2858
Mexico	Hidalgo_San Salvador	41198	-99.0285	20.3103
Mexico	Hidalgo_Chilcuautla	21779	-99.2272	20.3271
Mexico	Hidalgo_Progreso de Obregon	27199	-99.1853	20.3465
Mexico	Hidalgo_Santiago de Anaya	19922	-99.0708	20.3795
Mexico	Queretaro_San Juan del Rio	311865	-99.9638	20.3816
Mexico	Hidalgo_Huichapan	52687	-99.8201	20.385
Mexico	Hidalgo_Alfajayucan	22722	-99.3425	20.4502
Mexico	Hidalgo_Metztitlan	23963	-98.8619	20.4689
Mexico	Hidalgo_Ixmiquilpan	113201	-99.2718	20.4699
Mexico	Queretaro_Pedro Escobedo	78546	-100.133	20.4964
Mexico	Hidalgo_San Agustin Metzquititlan	10762	-98.6411	20.5275
Mexico	Hidalgo_Tecozautla	41425	-99.6343	20.5385
Mexico	Hidalgo_Tasquillo	19340	-99.3251	20.5535
Mexico	Queretaro_Tequisquiapan	81119	-99.8909	20.5581
Mexico	Queretaro_Ezequiel Montes	44093	-99.8899	20.6335
Mexico	Queretaro_El Marques	238404	-100.34	20.6574
Mexico	Queretaro_Colon	70891	-100.051	20.782
Mexico	Hidalgo_Zimapan	46142	-99.3842	20.8571
Mexico	Guanajuato_San Miguel de Allende	204074	-100.748	20.8946
Mexico	Queretaro_Cadereyta de Montes	77554	-99.7687	20.897
Mexico	Queretaro_Toliman	30658	-99.9306	20.9125
Mexico	Hidalgo_Jacala de Ledezma	13859	-99.1252	20.9261
Mexico	Guanajuato_San Jose Iturbide	103922	-100.383	20.9947
Mexico	Queretaro_Pinal de Amoles	29764	-99.5848	21.008
Mexico	Hidalgo_Pacula	6041	-99.2928	21.0423
Mexico	Guanajuato_Leon	1741692	-101.588	21.1243
Mexico	Guanajuato_Doctor Mora	26833	-100.307	21.1437
Mexico	Guanajuato_Dolores Hidalgo Cuna de la Independencia Nacional	172244	-100.919	21.1647
Mexico	Queretaro_Landa de Matamoros	21256	-99.3218	21.1857
Mexico	Guanajuato_Xichu	13217	-100.058	21.2962
Mexico	Guanajuato_San Luis de la Paz	144497	-100.532	21.3022
Mexico	Jalisco_Lagos de Moreno	178211	-101.932	21.3739
Mexico	Zacatecas_Apulco	5221	-102.685	21.3842
Mexico	Jalisco_Teocaltiche	45279	-102.567	21.4306
Mexico	Zacatecas_Benito Juarez	5262	-103.516	21.4558
Mexico	Zacatecas_Teul de Gonzalez Ortega	5747	-103.459	21.4612
Mexico	Guanajuato_San Diego de la Union	41427	-100.879	21.4676
Mexico	Guanajuato_Victoria	20459	-100.197	21.5725
Mexico	Jalisco_Ojuelos de Jalisco	33184	-101.64	21.5992
Mexico	Zacatecas_Tepechitlan	8388	-103.396	21.6133
Mexico	Zacatecas_Jalpa	23907	-102.98	21.6282
Mexico	Guanajuato_Ocampo	26447	-101.408	21.6337
Mexico	San Luis Potosi_San Ciro de Acosta	10333	-99.8088	21.6479
Mexico	Jalisco_Villa Hidalgo	21033	-102.579	21.6767
Mexico	Jalisco_Encarnacion de Diaz	58007	-102.123	21.6792
Mexico	Guanajuato_San Felipe	127688	-101.013	21.68
Mexico	Zacatecas_Huanusco	4264	-102.958	21.767
Mexico	San Luis Potosi_Santa Maria del Rio	45267	-100.731	21.7925
Mexico	Zacatecas_Atolinga	2496	-103.462	21.811
Mexico	Aguascalientes_Aguascalientes	929504	-102.299	21.8518
Mexico	San Luis Potosi_Villa de Arriaga	18648	-101.427	21.8593
Mexico	Zacatecas_Tabasco	16801	-102.907	21.8616
Mexico	San Luis Potosi_Rioverde	100933	-100.009	21.8986
Mexico	Zacatecas_Momax	2157	-103.309	21.9181
Mexico	San Luis Potosi_Cardenas	20564	-99.7216	21.9254
Mexico	Aguascalientes_El Llano	21868	-102.084	21.9444
Mexico	San Luis Potosi_Villa de Reyes	56098	-100.856	21.9449
Mexico	Aguascalientes_Jesus Maria	138880	-102.357	21.9539
Mexico	San Luis Potosi_Ciudad Fernandez	46971	-100.005	21.9561
Mexico	Jalisco_Totatiche	4710	-103.406	22.0106
Mexico	San Luis Potosi_Zaragoza	28399	-100.732	22.0436
Mexico	Zacatecas_Pinos	74682	-101.737	22.0568
Mexico	Aguascalientes_San Francisco de los Romo	52840	-102.272	22.0736
Mexico	Zacatecas_El Plateado de Joaquin Amaro	1525	-102.994	22.0781
Mexico	Aguascalientes_Asientos	54963	-102.064	22.0926
Mexico	San Luis Potosi_San Luis Potosi	828492	-100.946	22.0972
Mexico	Jalisco_Colotlan	21118	-103.273	22.1163
Mexico	San Luis Potosi_Alaquines	8585	-99.5918	22.1229
Mexico	Aguascalientes_Pabellon de Arteaga	46504	-102.273	22.1401
Mexico	San Luis Potosi_Soledad de Graciano Sanchez	358519	-100.935	22.1498
Mexico	Zacatecas_Villa Garcia	21393	-101.945	22.1587
Mexico	Jalisco_Santa Maria de los Angeles	3652	-103.225	22.1841
Mexico	San Luis Potosi_Cerro de San Pedro	5807	-100.8	22.216
Mexico	Aguascalientes_Rincon de Romos	55140	-102.323	22.2251
Mexico	Aguascalientes_Tepezala	24199	-102.248	22.2283
Mexico	San Luis Potosi_Mexquitic de Carmona	62323	-101.113	22.2631
Mexico	Zacatecas_Loreto	57622	-101.947	22.2793
Mexico	Jalisco_Huejucar	7884	-103.283	22.2991
Mexico	San Luis Potosi_Villa Juarez	10579	-100.273	22.3265
Mexico	Zacatecas_Noria de Angeles	20950	-101.837	22.3334
Mexico	Zacatecas_Villanueva	29471	-102.891	22.3437
Mexico	Aguascalientes_Cosio	17438	-102.329	22.3562
Mexico	Zacatecas_Villa Hidalgo	20520	-101.712	22.3598
Mexico	San Luis Potosi_Villa Hidalgo	16199	-100.689	22.3765
Mexico	Zacatecas_Luis Moya	14571	-102.251	22.443
Mexico	Zacatecas_Cuauhtemoc	12780	-102.357	22.4432
Mexico	San Luis Potosi_Ahualulco	20481	-101.106	22.4683
Mexico	San Luis Potosi_Cerritos	22528	-100.108	22.4752
Mexico	Zacatecas_Genaro Codina	9409	-102.456	22.4853
Mexico	Zacatecas_Villa Gonzalez Ortega	14636	-101.918	22.5089
Mexico	San Luis Potosi_Guadalcazar	27178	-100.136	22.5981
Mexico	Zacatecas_Ojocaliente	46040	-102.294	22.6069
Mexico	San Luis Potosi_Salinas	36268	-101.702	22.6243
Mexico	Jalisco_Huejuquilla el Alto	10347	-103.813	22.6371
Mexico	Zacatecas_Guadalupe	234803	-102.58	22.6408
Mexico	Nayarit_Huajicori	12750	-105.32	22.6413
Mexico	Zacatecas_Jerez	66352	-103.005	22.6454
Mexico	Zacatecas_General Panfilo Natera	23391	-102.094	22.7346
Mexico	San Luis Potosi_Moctezuma	20590	-101.081	22.7405
Mexico	Zacatecas_Trancoso	19750	-102.373	22.7427
Mexico	San Luis Potosi_Villa de Arista	18115	-100.791	22.753
Mexico	Zacatecas_Zacatecas	145246	-102.545	22.7649
Mexico	Zacatecas_Vetagrande	11242	-102.498	22.8249
Mexico	Sinaloa_Escuinapa	61744	-105.787	22.8406
Mexico	Zacatecas_Morelos	13109	-102.618	22.851
Mexico	Zacatecas_Panuco	20781	-102.57	22.9398
Mexico	Zacatecas_Calera	46829	-102.704	22.9463
Mexico	San Luis Potosi_Venado	15015	-101.198	22.9814
Mexico	Zacatecas_General Enrique Estrada	6180	-102.746	23.0045
Mexico	Tamaulipas_Tula	30487	-99.7003	23.007
Mexico	San Luis Potosi_Villa de Guadalupe	10516	-100.545	23.0346
Cuba	Matanzas_Matanzas	162820	-81.5815	23.0426
Mexico	San Luis Potosi_Villa de Ramos	43958	-102.154	23.0696
Mexico	San Luis Potosi_Charcas	22273	-101.2	23.0736
Cuba	La Habana_Plaza de la Revolucion	138745	-82.4481	23.0909
Mexico	Baja California Sur_Los Cabos	483109	-109.703	23.1513
Mexico	Zacatecas_Fresnillo	240599	-102.9	23.1631
Mexico	San Luis Potosi_Santo Domingo	13053	-101.857	23.2171
Mexico	Sinaloa_Rosario	51451	-105.837	23.2714
Mexico	Sinaloa_Mazatlan	495883	-106.411	23.2782
Mexico	Nuevo Leon_Mier y Noriega	6903	-100.21	23.3228
Mexico	Durango_Mezquital	39538	-104.59	23.3257
Mexico	Sinaloa_Concordia	30452	-106.077	23.3495
Mexico	San Luis Potosi_Catorce	10496	-101.053	23.4715
Mexico	Zacatecas_Villa de Cos	41957	-101.933	23.5291
Mexico	Zacatecas_Sain Alto	25638	-103.256	23.5672
Mexico	Nuevo Leon_Dr. Arroyo	38617	-99.9852	23.611
Mexico	Durango_Suchil	6180	-103.936	23.6123
Mexico	Zacatecas_Canitas de Felipe Pescador	8615	-102.667	23.6169
Mexico	Tamaulipas_Miquihuana	3622	-99.8523	23.633
Mexico	Zacatecas_Sombrerete	64910	-103.623	23.6484
Mexico	San Luis Potosi_Matehuala	107521	-100.66	23.6497
Mexico	San Luis Potosi_Villa de la Paz	5959	-100.712	23.6782
Mexico	Durango_Vicente Guerrero	21269	-103.976	23.7335
Mexico	San Luis Potosi_Cedral	21105	-100.725	23.8055
Mexico	Zacatecas_Rio Grande	71022	-102.835	23.8447
Mexico	Durango_Nombre de Dios	20222	-104.239	23.8481
Mexico	San Luis Potosi_Vanegas	9399	-100.953	23.8847
Mexico	Sinaloa_Elota	35124	-106.936	23.9781
Mexico	Durango_Poanas	26966	-103.879	23.9852
Mexico	Sinaloa_San Ignacio	20117	-106.067	23.9963
Mexico	Zacatecas_General Francisco R. Murguia	23047	-103.03	23.9995
Mexico	Tamaulipas_Hidalgo	23698	-99.2142	24.0224
Mexico	Durango_Durango	683111	-104.703	24.031
Mexico	Zacatecas_Miguel Auza	24869	-103.416	24.084
Mexico	Baja California Sur_La Paz	318038	-110.267	24.1654
Mexico	Zacatecas_Mazapil	22324	-101.914	24.2108
Mexico	Nuevo Leon_Aramberri	16462	-100.057	24.2323
Mexico	Durango_Guadalupe Victoria	36872	-104.01	24.2727
Mexico	Durango_Cuencame	36635	-103.782	24.2806
Mexico	Zacatecas_Juan Aldama	24319	-103.401	24.3092
Mexico	Durango_Panuco de Coronado	11526	-104.318	24.3974
Mexico	Sinaloa_Cosala	14081	-106.699	24.4208
Mexico	Durango_Santa Clara	7908	-103.359	24.4669
Mexico	Tamaulipas_Villagran	5805	-99.3187	24.4793
Mexico	Zacatecas_Concepcion del Oro	14328	-101.04	24.4837
Mexico	Tamaulipas_Cruillas	1516	-98.4911	24.5126
Mexico	Zacatecas_El Salvador	2325	-100.87	24.5234
Mexico	Durango_San Juan de Guadalupe	5885	-102.779	24.6353
Mexico	Tamaulipas_Mainero	2709	-99.4711	24.652
Mexico	Tamaulipas_San Nicolas	965	-98.828	24.6934
Mexico	Tamaulipas_San Carlos	9094	-99.1442	24.7384
Mexico	Sinaloa_Navolato	130007	-107.699	24.7576
Mexico	Durango_San Juan del Rio	14144	-104.453	24.7799
Mexico	Durango_Penon Blanco	11270	-104.026	24.7999
Mexico	Coahuila de Zaragoza_Viesca	24895	-102.899	24.8261
Mexico	Sinaloa_Culiacan	964442	-107.377	24.8274
Mexico	Nuevo Leon_Linares	92540	-99.5373	24.8536
Mexico	Durango_Nuevo Ideal	29004	-105.064	24.8813
Mexico	Nuevo Leon_Hualahuises	7217	-99.6802	24.8899
Mexico	Tamaulipas_Burgos	4057	-99.1021	24.8944
Mexico	Zacatecas_Melchor Ocampo	2883	-101.896	24.9276
Mexico	Durango_Tamazula	26259	-106.965	24.9642
Mexico	Durango_Coneto de Comonfort	4803	-104.79	25.0819
Mexico	Sinaloa_Angostura	48525	-107.945	25.1066
Mexico	Durango_Canelas	4017	-106.541	25.1253
Mexico	Durango_General Simon Bolivar	12588	-103.49	25.1465
Mexico	Durango_Rodeo	15912	-104.555	25.1692
Mexico	Tamaulipas_Mendez	3896	-98.5394	25.1738
Mexico	Nuevo Leon_China	10762	-98.8777	25.1748
Mexico	Nuevo Leon_Montemorelos	68355	-99.837	25.1978
Mexico	Durango_Topia	9514	-106.571	25.209
Mexico	Durango_Nazas	12398	-104.111	25.2251
Mexico	Nuevo Leon_Gral. Teran	14689	-99.6647	25.2561
Mexico	Nuevo Leon_Allende	38010	-100.002	25.2791
Mexico	Durango_San Luis del Cordero	2459	-104.392	25.3364
Mexico	Sinaloa_Salvador Alvarado	81047	-108.061	25.4392
Mexico	Durango_Lerdo	161356	-103.662	25.4676
Mexico	Sinaloa_Mocorito	47307	-107.928	25.4797
Mexico	Coahuila de Zaragoza_Matamoros	118805	-103.231	25.5337
Mexico	Coahuila de Zaragoza_Torreon	753189	-103.405	25.5377
Mexico	Coahuila de Zaragoza_Ramos Arizpe	128252	-100.936	25.5529
Mexico	Durango_San Pedro del Gallo	2169	-104.291	25.5663
Mexico	Nuevo Leon_Cadereyta Jimenez	114010	-99.9865	25.5929
Mexico	Durango_Gomez Palacio	365203	-103.485	25.6048
Mexico	Coahuila de Zaragoza_Parras	44923	-102.647	25.605
Mexico	Nuevo Leon_Los Ramones	3808	-99.6911	25.6112
Mexico	Nuevo Leon_Juarez	781311	-100.091	25.6339
Mexico	Sinaloa_Badiraguato	24844	-107.376	25.6511
Mexico	Sinaloa_Guasave	307130	-108.644	25.6539
Mexico	Nuevo Leon_San Pedro Garza Garcia	118990	-100.395	25.6734
Mexico	Nuevo Leon_Santa Catarina	276456	-100.431	25.6783
Mexico	Nuevo Leon_Guadalupe	624836	-100.205	25.701
Mexico	Nuevo Leon_Gral. Bravo	5586	-98.8209	25.7183
Mexico	Nuevo Leon_Monterrey	1093265	-100.383	25.7559
Mexico	Coahuila de Zaragoza_General Cepeda	12017	-101.703	25.7563
Mexico	Nuevo Leon_42	367791	-100.274	25.7594
Mexico	Nuevo Leon_Gral. Escobedo	491146	-100.279	25.7737
Mexico	Nuevo Leon_Garcia	1066580	-100.595	25.774
Mexico	Nuevo Leon_Dr. Gonzalez	3757	-99.8291	25.7843
Mexico	Nuevo Leon_Apodaca	784573	-100.238	25.7859
Mexico	Nuevo Leon_Marin	5445	-99.9471	25.7936
Mexico	Sinaloa_Ahome	459167	-109.01	25.8106
Mexico	Nuevo Leon_Pesqueria	57840	-100.115	25.8294
Mexico	Sinaloa_Sinaloa	91366	-108.23	25.8302
Mexico	Durango_Mapimi	28971	-103.62	25.8946
Mexico	Nuevo Leon_Gral. Zuazua	3311167	-100.171	25.8978
Mexico	Nuevo Leon_Los Herreras	2277	-99.4161	25.9062
Mexico	Durango_Inde	6070	-105.22	25.9084
Mexico	Coahuila de Zaragoza_San Pedro	118305	-103.162	25.9119
Mexico	Nuevo Leon_Dr. Coss	1807	-99.1785	25.923
Mexico	Nuevo Leon_Carmen	81720	-100.364	25.9444
Mexico	Nuevo Leon_Abasolo	2766	-100.389	25.946
Mexico	Nuevo Leon_Higueras	1910	-100.014	25.9596
Mexico	Nuevo Leon_Hidalgo	18337	-100.43	25.9608
Mexico	Nuevo Leon_Cienega de Flores	69559	-100.145	25.9844
Mexico	Baja California Sur_Comondu	83665	-112.044	26.023
Mexico	Nuevo Leon_Los Aldamas	888	-99.1977	26.047
Mexico	Nuevo Leon_Melchor Ocampo	556	-99.5416	26.0518
Mexico	Durango_Hidalgo	4207	-104.861	26.0872
Mexico	Tamaulipas_Gustavo Diaz Ordaz	16683	-98.6857	26.0918
Mexico	Nuevo Leon_Cerralvo	7254	-99.6048	26.0941
Mexico	Durango_Tlahualilo	26723	-103.44	26.1044
Mexico	Nuevo Leon_Salinas Victoria	43117	-100.105	26.134
Mexico	Tamaulipas_Camargo	10335	-98.9204	26.1788
Mexico	Nuevo Leon_Gral. Trevino	918	-99.489	26.2143
Mexico	Durango_San Bernardo	2799	-105.655	26.292
Mexico	Nuevo Leon_Agualeguas	3130	-99.5484	26.3012
Mexico	Coahuila de Zaragoza_Francisco I. Madero	62386	-103.018	26.327
Mexico	Tamaulipas_Miguel Aleman	32799	-99.0418	26.3928
Mexico	Nuevo Leon_Mina	5353	-100.875	26.4068
Mexico	Tamaulipas_Mier	2423	-99.1595	26.4242
Mexico	Nuevo Leon_Paras	1177	-99.6143	26.4402
Mexico	Nuevo Leon_Sabinas Hidalgo	38968	-100.19	26.4916
Mexico	Coahuila de Zaragoza_Castanos	29239	-101.3	26.4928
Mexico	Nuevo Leon_Villaldama	3966	-100.441	26.5049
Mexico	Nuevo Leon_Vallecillo	2127	-99.9512	26.5221
Mexico	Chihuahua_Coronado	2730	-105.069	26.5244
Mexico	Nuevo Leon_Bustamante	4659	-100.518	26.538
Mexico	Sinaloa_Choix	34184	-108.244	26.5466
Mexico	Sinaloa_El Fuerte	103891	-108.635	26.5573
Mexico	Tamaulipas_Guerrero	5778	-99.237	26.5679
Mexico	Chihuahua_Morelos	10838	-107.846	26.594
Mexico	Chihuahua_Matamoros	4719	-105.647	26.6916
Mexico	Sonora_Huatabampo	86203	-109.64	26.8451
Mexico	Coahuila de Zaragoza_Monclova	242122	-101.401	26.8802
Mexico	Coahuila de Zaragoza_Candela	2031	-100.836	26.8856
Mexico	Chihuahua_Allende	8361	-105.388	26.929
Mexico	Chihuahua_Hidalgo del Parral	109906	-105.652	26.9362
Mexico	Coahuila de Zaragoza_Frontera	82969	-101.45	26.9653
Mexico	Sonora_Etchojoa	69255	-109.657	26.9789
Mexico	Coahuila de Zaragoza_Sacramento	2796	-101.728	27.0073
Mexico	Sonora_Alamos	27633	-108.953	27.031
Mexico	Chihuahua_Urique	21241	-108.303	27.0492
Mexico	Coahuila de Zaragoza_Nadadores	7200	-101.627	27.0509
Mexico	Chihuahua_El Tule	1896	-106.261	27.0557
Mexico	Coahuila de Zaragoza_Lamadrid	2033	-101.798	27.0563
Mexico	Sonora_Navojoa	180134	-109.42	27.0698
Mexico	Chihuahua_Lopez	4085	-105.127	27.1174
Mexico	Coahuila de Zaragoza_Abasolo	1197	-101.282	27.1649
Mexico	Sonora_Benito Juarez	24475	-109.795	27.1792
Mexico	Nuevo Leon_Lampazos de Naranjo	7487	-100.61	27.1838
Mexico	Coahuila de Zaragoza_Cuatro Cienegas	14164	-102.332	27.1978
Mexico	Nuevo Leon_Anahuac	18731	-100.147	27.2299
Mexico	Coahuila de Zaragoza_Escobedo	3034	-101.411	27.2329
Mexico	Chihuahua_Huejotitan	1033	-106.083	27.2332
Mexico	Chihuahua_Chinipas	10342	-108.412	27.2935
Mexico	Chihuahua_Valle de Zaragoza	6777	-105.563	27.332
Mexico	Sonora_San Ignacio Rio Muerto	15459	-110.455	27.3578
Mexico	Coahuila de Zaragoza_Progreso	3521	-100.567	27.3835
Mexico	Chihuahua_Jimenez	41184	-104.3	27.4139
Mexico	Tamaulipas_Nuevo Laredo	429361	-99.5437	27.4156
Mexico	Chihuahua_San Francisco de Conchos	3577	-105.377	27.422
Mexico	Sonora_Bacum	26136	-110.139	27.4262
Mexico	Coahuila de Zaragoza_Ocampo	12286	-102.13	27.5055
Mexico	Coahuila de Zaragoza_Juarez	2024	-100.514	27.5075
Mexico	Sonora_Cajeme	466046	-109.917	27.5107
Mexico	Sonora_Quiriego	3900	-109.477	27.525
Mexico	Coahuila de Zaragoza_Muzquiz	72863	-101.29	27.6498
Mexico	Coahuila de Zaragoza_San Buenaventura	27090	-101.632	27.6755
Mexico	Chihuahua_Camargo	49881	-105.174	27.6779
Mexico	Coahuila de Zaragoza_Hidalgo	2653	-99.8755	27.7919
Mexico	Chihuahua_La Cruz	5081	-105.215	27.8708
Mexico	Chihuahua_Satevo	3170	-106.104	27.8953
Mexico	Coahuila de Zaragoza_Sabinas	76858	-101.157	27.9035
Mexico	Coahuila de Zaragoza_San Juan de Sabinas	43092	-101.217	27.9404
Mexico	Sonora_Guaymas	177490	-110.941	27.9407
Mexico	Chihuahua_Dr. Belisario Dominguez	3483	-106.475	27.954
Mexico	Sonora_Empalme	59313	-110.774	27.9586
Mexico	Coahuila de Zaragoza_Sierra Mojada	9041	-103.786	28.0425
Mexico	Coahuila de Zaragoza_Guerrero	2492	-100.133	28.0645
Mexico	Chihuahua_Delicias	155656	-105.457	28.2135
Mexico	Coahuila de Zaragoza_Allende	27551	-100.949	28.2363
Mexico	Chihuahua_Saucillo	39889	-104.949	28.2373
Mexico	Sonora_Rosario	5136	-109.552	28.2655
Mexico	Coahuila de Zaragoza_Villa Union	6335	-100.833	28.2885
Mexico	Chihuahua_Cusihuiriachi	6514	-107.121	28.29
Mexico	Chihuahua_Rosales	17877	-105.725	28.2943
Mexico	Coahuila de Zaragoza_Morelos	10174	-100.876	28.391
Mexico	Chihuahua_Meoqui	47190	-105.634	28.3975
Mexico	Sonora_Suaqui Grande	1114	-109.771	28.4258
Mexico	Sonora_Onavas	397	-109.425	28.4906
Mexico	Chihuahua_Julimes	5741	-105.278	28.565
Mexico	Chihuahua_Aquiles Serdan	30367	-105.762	28.614
Mexico	Coahuila de Zaragoza_Nava	31270	-100.562	28.6308
Mexico	Sonora_San Javier	1952	-109.819	28.7043
Mexico	Coahuila de Zaragoza_Piedras Negras	165346	-100.568	28.7119
Mexico	Coahuila de Zaragoza_Zaragoza	12769	-100.817	28.732
Mexico	Sonora_Soyopa	1389	-109.659	28.7879
Mexico	Sonora_La Colorada	1434	-110.584	28.8032
Mexico	Coahuila de Zaragoza_Jimenez	9867	-101.045	28.8037
Mexico	Chihuahua_Manuel Benavides	1542	-103.515	28.8125
Mexico	Sonora_Mazatan	1271	-110.14	29.0014
Mexico	Sonora_Hermosillo	940221	-110.952	29.0849
Mexico	Chihuahua_Aldama	26937	-105.829	29.1585
Mexico	Chihuahua_Chihuahua	917612	-106.162	29.1652
Mexico	Chihuahua_Madera	24287	-108.121	29.1861
Mexico	Chihuahua_Namiquipa	27860	-107.415	29.2557
Mexico	Coahuila de Zaragoza_Acuna	154043	-100.951	29.3015
Mexico	Sonora_San Miguel de Horcasitas	15512	-110.899	29.3725
Mexico	Sonora_Tepache	1741	-109.534	29.5353
Mexico	Sonora_Divisaderos	1111	-109.465	29.6155
Mexico	Sonora_Pitiquito	9795	-112.349	29.6875
Mexico	Sonora_Carbo	6805	-110.964	29.6881
Mexico	Chihuahua_Coyame del Sotol	2162	-104.93	29.6928
Mexico	Sonora_Moctezuma	5266	-109.673	29.8075
Mexico	Sonora_Huasabas	1142	-109.338	29.9317
Mexico	Sonora_Cumpas	7407	-109.787	30.0053
Mexico	Chihuahua_Casas Grandes	16094	-108.058	30.1019
Mexico	Chihuahua_Galeana	13784	-107.61	30.1097
Mexico	Chihuahua_Ojinaga	39024	-104.733	30.1472
Mexico	Chihuahua_Buenaventura	25514	-106.877	30.1653
Mexico	Sonora_Benjamin Hill	5044	-111.121	30.1729
Mexico	Sonora_Trincheras	1782	-111.742	30.1964
Mexico	Sonora_Bacerac	1672	-108.932	30.3596
Mexico	Sonora_Santa Ana	18395	-111.129	30.5285
Mexico	Chihuahua_Ahumada	10498	-106.172	30.5754
Mexico	Chihuahua_Nuevo Casas Grandes	67731	-107.847	30.5894
Mexico	Sonora_Magdalena	38694	-110.983	30.6212
Mexico	Sonora_Oquitoa	499	-111.701	30.6964
Mexico	Sonora_Bacoachi	2019	-109.925	30.7059
Mexico	Sonora_Caborca	104959	-112.165	30.7072
Mexico	Sonora_Fronteras	11091	-109.583	30.7259
Mexico	Sonora_Atil	435	-111.483	30.7744
Mexico	Sonora_Tubutama	1635	-111.326	30.9012
Mexico	Chihuahua_Ascension	26381	-107.302	30.9337
Mexico	Chihuahua_Janos	18706	-108.475	30.986
Mexico	Sonora_Cananea	33161	-110.257	31.0095
Mexico	Sonora_Altar	10185	-111.96	31.0431
Mexico	Sonora_Naco	6968	-109.757	31.1486
Mexico	Chihuahua_Praxedis G. Guerrero	1465	-105.874	31.2411
Mexico	Sonora_Agua Prieta	96253	-109.554	31.3149
Mexico	Sonora_Puerto Penasco	89873	-113.549	31.3295
Mexico	Chihuahua_Guadalupe	3082	-106.123	31.378
Mexico	Sonora_Saric	3068	-111.578	31.4498
Mexico	Chihuahua_Juarez	1315475	-106.415	31.6778
Mexico	Sonora_General Plutarco Elias Calles	23875	-112.83	31.8629
Mexico	Sonora_San Luis Rio Colorado	220798	-114.768	32.4259
Mexico	Baja California_Mexicali	1077095	-115.458	32.6543

## Sheet: South America
Country	Admininstration Unit	Population 2020	Longitude	Latitude
Argentina	Chubut _ Sarmiento _ NA	15413	-69.0048	-45.3479
Argentina	Chubut _ Florentino Ameghino _ NA	1811	-66.1317	-44.4243
Argentina	Chubut _ Martires _ NA	607	-67.2423	-43.8166
Argentina	Chubut _ Gaiman _ NA	13194	-66.168	-43.2769
Argentina	Chubut _ Rawson _ NA	151726	-65.0697	-43.1359
Argentina	Chubut _ Biedma _ NA	122275	-64.9202	-42.4467
Argentina	Chubut _ Telsen _ NA	1505	-67.1688	-42.4462
Argentina	Rio Negro _ 25 de Mayo _ NA	19321	-68.9037	-41.1335
Argentina	Rio Negro _ 9 de julio _ NA	3464	-67.4573	-40.9312
Argentina	Rio Negro _ El Cuy _ NA	6750	-68.5007	-39.7003
Argentina	Neuquen _ Picun Leufu _ NA	4969	-69.4357	-39.4022
Argentina	Neuquen _ Confluencia _ NA	426624	-68.8008	-38.8308
Argentina	Rio Negro _ General Roca _ NA	372896	-67.5581	-38.5298
Argentina	Mendoza _ Maipu _ NA	196835	-68.669	-32.9864
Argentina	Mendoza _ Godoy Cruz _ NA	203364	-68.9012	-32.9283
Argentina	Mendoza _ San Martin _ NA	130777	-68.2931	-32.9132
Argentina	Mendoza _ Guaymallen _ NA	326470	-68.7418	-32.8882
Argentina	Mendoza _ Capital _ NA	120322	-68.9012	-32.8784
Argentina	Mendoza _ Lavalle _ NA	42856	-67.8938	-32.5813
Argentina	San Juan _ Sarmiento _ NA	26211	-68.6883	-32.074
Argentina	San Juan _ 25 de Mayo _ NA	19646	-67.8259	-31.9876
Argentina	San Juan _ Pocito _ NA	71372	-68.5842	-31.7457
Argentina	San Juan _ Rawson _ NA	122835	-68.4671	-31.6871
Argentina	San Juan _ 9 de Julio _ NA	11628	-68.389	-31.6446
Argentina	San Juan _ Zonda _ NA	6009	-68.9623	-31.6341
Argentina	San Juan _ Rivadavia _ NA	90965	-68.6423	-31.5545
Argentina	San Juan _ Capital _ NA	105737	-68.5342	-31.5332
Argentina	San Juan _ Santa Lucia _ NA	53938	-68.4631	-31.5326
Argentina	San Juan _ San Martin _ NA	12371	-68.1953	-31.5315
Argentina	San Juan _ Caucete _ NA	44615	-67.5434	-31.513
Argentina	San Juan _ Chimbas _ NA	105598	-68.5219	-31.4876
Argentina	San Juan _ Albardon _ NA	28592	-68.4534	-31.2132
Argentina	San Juan _ Angaco _ NA	8834	-68.126	-31.1928
Argentina	San Juan _ Ullum _ NA	5394	-68.8859	-31.089
Chile	Coquimbo _ Limari _ PUNITAQUI	10444	-71.3328	-30.9462
Chile	Coquimbo _ Limari _ OVALLE	117638	-71.406	-30.6735
Chile	Coquimbo _ Limari _ RIO HURTADO	3674	-70.6465	-30.4337
Argentina	San Juan _ Jachal _ NA	22664	-68.4375	-30.355
Chile	Coquimbo _ Elqui _ ANDACOLLO	6267	-71.1006	-30.2595
Chile	Coquimbo _ Elqui _ COQUIMBO	262331	-71.3593	-30.2275
Chile	Coquimbo _ Elqui _ LA SERENA	265973	-71.0608	-29.7891
Argentina	La Rioja _ Coronel Felipe Varela _ NA	9382	-68.279	-29.4706
Chile	Coquimbo _ Elqui _ LA HIGUERA	3831	-70.9028	-29.3747
Chile	Atacama _ Huasco _ ALTO DEL CARMEN	4349	-70.1495	-28.9931
Chile	Atacama _ Huasco _ FREIRINA	5577	-71.1795	-28.8124
Argentina	La Rioja _ General Lamadrid _ NA	1762	-68.7145	-28.7674
Chile	Atacama _ Huasco _ VALLENAR	41037	-70.6026	-28.5937
Chile	Atacama _ Huasco _ HUASCO	7328	-71.0287	-28.2466
Chile	Atacama _ Copiapo _ COPIAPO	191973	-69.8491	-27.3231
Chile	Atacama _ Copiapo _ CALDERA	15448	-70.6832	-27.1417
Chile	Atacama _ Chanaral _ CHANARAL	10849	-70.3383	-26.373
Chile	Antofagasta _ Antofagasta _ TALTAL	9251	-69.8653	-25.3137
Chile	Antofagasta _ Antofagasta _ ANTOFAGASTA	432829	-69.4126	-24.2737
Chile	Antofagasta _ Antofagasta _ SIERRA GORDA	5534	-69.3053	-23.2565
Chile	Antofagasta _ Antofagasta _ MEJILLONES	13451	-70.2034	-22.9468
Chile	Antofagasta _ El Loa _ CALAMA	146849	-68.6286	-22.1632
Chile	Antofagasta _ Tocopilla _ MARIA ELENA	1535	-69.4677	-22.0938
Chile	Antofagasta _ Tocopilla _ TOCOPILLA	17194	-70.0215	-21.9977
Chile	Tarapaca _ Iquique _ IQUIQUE	227021	-70.0423	-20.9396
Chile	Tarapaca _ Tamarugal _ POZO ALMONTE	26048	-69.5041	-20.7686
Chile	Tarapaca _ Tamarugal _ PICA	52930	-68.9108	-20.4788
Chile	Tarapaca _ Iquique _ ALTO HOSPICIO	108852	-70.011	-20.19
Bolivia (Plurinational State of)	Potosi _ Daniel Campos _ Llica	5243	-68.4019	-20.0483
Chile	Tarapaca _ Tamarugal _ HUARA	4002	-69.6633	-19.6028
Chile	Tarapaca _ Tamarugal _ CAMINA	709	-69.5055	-19.3735
Chile	Tarapaca _ Tamarugal _ COLCHANE	1474	-68.8424	-19.3528
Bolivia (Plurinational State of)	Oruro _ Sabaya _ Coipasa	1161	-68.3107	-19.3231
Bolivia (Plurinational State of)	Oruro _ Mejillones _ La Rivera	602	-68.6596	-19.056
Bolivia (Plurinational State of)	Oruro _ Mejillones _ Todos Santos	1120	-68.7567	-19.0252
Chile	Arica Y Parinacota _ Arica _ CAMARONES	2139	-69.7146	-18.9384
Bolivia (Plurinational State of)	Oruro _ Mejillones _ Carangas	1537	-68.6616	-18.8989
Bolivia (Plurinational State of)	Oruro _ Sabaya _ Sabaya	11542	-68.6168	-18.8839
Chile	Arica Y Parinacota _ Arica _ ARICA	158576	-69.9727	-18.5325
Peru	Tacna _ Tacna _ Tacna	119474	-70.233	-18.1353
Peru	Tacna _ Tacna _ Coronel Gregorio Albarracin Lanchipa	87288	-70.2448	-18.1067
Peru	Tacna _ Tacna _ Pocollay	25144	-70.076	-18.0089
Peru	Tacna _ Tacna _ Sama	2593	-70.6636	-17.9568
Peru	Tacna _ Tacna _ Calana	3687	-70.1455	-17.9551
Peru	Tacna _ Tacna _ Ciudad Nueva	40793	-70.1992	-17.8672
Peru	Tacna _ Tacna _ Alto de la Alianza	42568	-70.3	-17.859
Peru	Tacna _ Jorge Basadre _ Ite	3368	-70.9353	-17.8056
Peru	Tacna _ Tacna _ Pachia	1703	-70.0209	-17.782
Peru	Moquegua _ Ilo _ Ilo	70931	-71.2182	-17.7149
Peru	Tacna _ Tacna _ Inclan	12251	-70.4194	-17.6781
Peru	Tacna _ Tarata _ Estique-Pampa	954	-70.1281	-17.6308
Peru	Tacna _ Tarata _ Estique	850	-70.0293	-17.6299
Peru	Tacna _ Jorge Basadre _ Locumba	3043	-70.7343	-17.6038
Peru	Moquegua _ Ilo _ El Algarrobal	334	-71.1416	-17.583
Peru	Tacna _ Tarata _ Tarucachi	386	-69.9585	-17.502
Peru	Tacna _ Tarata _ Heroes Albarracin	660	-70.2076	-17.5001
Peru	Moquegua _ Ilo _ Pacocha	2882	-71.3601	-17.4392
Peru	Tacna _ Tarata _ Sitajara	805	-70.1536	-17.3941
Peru	Tacna _ Candarave _ Curibaya	146	-70.3342	-17.3941
Peru	Tacna _ Jorge Basadre _ Ilabaya	2412	-70.5699	-17.3844
Peru	Tacna _ Candarave _ Quilahuani	1131	-70.2571	-17.3326
Peru	Tacna _ Candarave _ Huanuara	772	-70.3307	-17.3084
Bolivia (Plurinational State of)	La Paz _ Jose Manuel Pando _ Catacora	4057	-69.4713	-17.2498
Peru	Moquegua _ Mariscal Nieto _ Moquegua	62130	-71.0618	-17.2284
Peru	Tacna _ Tarata _ Susapaya	696	-70.0467	-17.2237
Peru	Tacna _ Candarave _ Cairani	1145	-70.3411	-17.188
Bolivia (Plurinational State of)	La Paz _ Jose Manuel Pando _ Santiago de Machaca	4613	-69.2659	-17.1859
Peru	Tacna _ Candarave _ Camilaca	1244	-70.4329	-17.165
Peru	Arequipa _ Islay _ Punta de Bombon	6302	-71.5521	-17.1599
Peru	Moquegua _ Mariscal Nieto _ Samegua	6225	-70.8523	-17.1563
Peru	Arequipa _ Islay _ Dean Valdivia	6772	-71.8306	-17.0983
Peru	Tacna _ Candarave _ Candarave	2753	-70.2485	-17.0418
Peru	Arequipa _ Islay _ Mejia	961	-71.8797	-17.036
Peru	Moquegua _ Mariscal Nieto _ Torata	5177	-70.7384	-16.9981
Peru	Puno _ Chucuito _ Pisacoma	15140	-69.4459	-16.9327
Peru	Arequipa _ Islay _ Cocachacra	8636	-71.5997	-16.9286
Peru	Arequipa _ Islay _ Islay	9697	-72.1023	-16.8768
Peru	Arequipa _ Islay _ Mollendo	21173	-71.879	-16.8575
Peru	Puno _ El Collao _ Santa Rosa	6972	-69.8554	-16.8354
Peru	Moquegua _ General Sanchez Cerro _ La Capilla	2393	-71.2944	-16.8255
Peru	Moquegua _ Mariscal Nieto _ Cuchumbaya	2089	-70.6679	-16.7686
Peru	Moquegua _ Mariscal Nieto _ Carumas	5932	-70.3716	-16.7284
Peru	Moquegua _ General Sanchez Cerro _ Quinistaquillas	1823	-70.8796	-16.7039
Peru	Arequipa _ Camana _ Quilca	2531	-72.3511	-16.6947
Peru	Moquegua _ Mariscal Nieto _ San Cristobal	4115	-70.6445	-16.6631
Peru	Moquegua _ General Sanchez Cerro _ Omate	5027	-70.963	-16.6467
Peru	Arequipa _ Arequipa _ Polobaya	1451	-71.3579	-16.6413
Peru	Arequipa _ Camana _ Camana	14310	-72.713	-16.6307
Peru	Moquegua _ General Sanchez Cerro _ Puquina	2308	-71.1584	-16.6275
Peru	Arequipa _ Arequipa _ Yarabamba	1025	-71.5486	-16.6138
Peru	Puno _ Chucuito _ Huacullani	33931	-69.399	-16.6039
Peru	Arequipa _ Camana _ Samuel Pastor	17744	-72.6529	-16.601
Peru	Arequipa _ Camana _ Jose Maria Quimper	4269	-72.7368	-16.5964
Peru	Arequipa _ Arequipa _ La Joya	35371	-71.7951	-16.5882
Peru	Moquegua _ General Sanchez Cerro _ Coalaque	1026	-71.0464	-16.5755
Peru	Puno _ El Collao _ Conduriri	4475	-69.6333	-16.5524
Peru	Arequipa _ Arequipa _ Quequena	1495	-71.4448	-16.5432
Peru	Arequipa _ Arequipa _ Santa Rita de Siguas	6556	-72.1461	-16.5377
Peru	Moquegua _ General Sanchez Cerro _ Matalaque	1326	-70.8369	-16.5283
Peru	Arequipa _ Arequipa _ Mollebaya	2275	-71.4741	-16.5036
Peru	Arequipa _ Arequipa _ Pocsi	506	-71.3328	-16.4982
Peru	Arequipa _ Arequipa _ Vitor	2108	-71.9878	-16.4894
Peru	Arequipa _ Camana _ Nicolas de Pierola	19044	-72.6431	-16.4805
Peru	Arequipa _ Arequipa _ Socabaya	62418	-71.5348	-16.4738
Peru	Arequipa _ Arequipa _ Tiabaya	14774	-71.598	-16.4618
Peru	Arequipa _ Arequipa _ Uchumayo	13828	-71.6905	-16.4607
Peru	Arequipa _ Arequipa _ Jacobo Hunter	48214	-71.562	-16.4584
Peru	Arequipa _ Arequipa _ Characato	11680	-71.3832	-16.4576
Peru	Moquegua _ General Sanchez Cerro _ Chojata	2884	-70.5718	-16.4567
Peru	Arequipa _ Camana _ Mariscal Caceres	7083	-72.8325	-16.4553
Peru	Arequipa _ Arequipa _ Sabandia	4462	-71.4603	-16.448
Peru	Arequipa _ Arequipa _ Jose Luis Bustamante y Rivero	79928	-71.5227	-16.4326
Peru	Arequipa _ Arequipa _ Paucarpata	125991	-71.4783	-16.4198
Peru	Arequipa _ Arequipa _ Sachaca	21119	-71.5743	-16.4195
Peru	Arequipa _ Arequipa _ San Juan de Siguas	4066	-72.15	-16.4176
Peru	Arequipa _ Arequipa _ Arequipa	64351	-71.5382	-16.4073
Peru	Arequipa _ Arequipa _ Yanahuara	27462	-71.5502	-16.3949
Peru	Arequipa _ Arequipa _ Mariano Melgar	52898	-71.4625	-16.375
Peru	Arequipa _ Arequipa _ Miraflores	47202	-71.4716	-16.3566
Peru	Arequipa _ Arequipa _ Chiguata	3118	-71.2955	-16.3542
Peru	Arequipa _ Caylloma _ Majes	123855	-72.3068	-16.3503
Peru	Arequipa _ Arequipa _ Alto Selva Alegre	89925	-71.4856	-16.3306
Peru	Puno _ Chucuito _ Juli	20967	-69.5029	-16.3288
Peru	Arequipa _ Arequipa _ Cerro Colorado	184203	-71.577	-16.3041
Peru	Moquegua _ General Sanchez Cerro _ Lloque	2610	-70.6274	-16.3034
Peru	Puno _ Puno _ Acora	26019	-69.9064	-16.2844
Peru	Arequipa _ Camana _ Ocona	4441	-73.0114	-16.2783
Peru	Arequipa _ Arequipa _ Santa Isabel de Siguas	3912	-72.0681	-16.2629
Peru	Arequipa _ Castilla _ Uraca	22551	-72.5306	-16.2605
Peru	Arequipa _ Arequipa _ Cayma	106372	-71.4579	-16.2525
Peru	Puno _ Puno _ Pichacani	4783	-70.1587	-16.2397
Peru	Puno _ El Collao _ Ilave	56646	-69.6742	-16.2322
Peru	Moquegua _ General Sanchez Cerro _ Yunga	3270	-70.6604	-16.2274
Peru	Moquegua _ General Sanchez Cerro _ Ubinas	3640	-70.8055	-16.2171
Peru	Moquegua _ General Sanchez Cerro _ Ichuna	5533	-70.4952	-16.1879
Peru	Arequipa _ Arequipa _ San Juan de Tarucani	1994	-71.0853	-16.1806
Peru	Arequipa _ Arequipa _ Yura	35387	-71.6069	-16.1308
Peru	Puno _ Puno _ San Antonio	4708	-70.3026	-16.0802
Peru	Arequipa _ Camana _ Mariano Nicolas Valcarcel	9619	-73.1361	-16.0784
Peru	Arequipa _ Caraveli _ Atico	4408	-73.5387	-16.0529
Peru	Arequipa _ Condesuyos _ Chuquibamba	3214	-72.721	-16.0431
Peru	Arequipa _ Castilla _ Aplao	8765	-72.5678	-16.027
Peru	Arequipa _ Castilla _ Huancarqui	1220	-72.3708	-16.011
Peru	Arequipa _ Caylloma _ Huanca	1351	-71.832	-16.0077
Peru	Puno _ Puno _ Plateria	6895	-69.8518	-15.9738
Peru	Arequipa _ Caylloma _ Lluta	206	-72.0225	-15.9663
Peru	Puno _ Puno _ Tiquillaca	1511	-70.272	-15.9233
Peru	Arequipa _ Condesuyos _ Iray	604	-72.6006	-15.9127
Peru	Puno _ Puno _ Puno	144098	-70.0642	-15.9052
Peru	Puno _ Puno _ Chucuito	6008	-69.8836	-15.9031
Peru	Puno _ Puno _ Manazo	4950	-70.4087	-15.8822
Peru	Arequipa _ Condesuyos _ Rio Grande	2339	-73.1262	-15.881
Peru	Puno _ San Roman _ Cabanillas	5079	-70.6216	-15.8529
Peru	Arequipa _ Condesuyos _ Andaray	633	-72.8439	-15.8527
Peru	Arequipa _ Caylloma _ San Antonio de Chuca	1767	-71.098	-15.831
Peru	Arequipa _ Caraveli _ Caraveli	3901	-73.3314	-15.829
Peru	Arequipa _ Caraveli _ Chaparra	7454	-73.945	-15.8246
Peru	Arequipa _ Caylloma _ Achoma	850	-71.6964	-15.8219
Peru	Arequipa _ Caylloma _ Huambo	519	-72.1604	-15.796
Peru	Arequipa _ Caylloma _ Yanque	2212	-71.4559	-15.79
Peru	Puno _ Puno _ Vilque	2920	-70.2636	-15.7798
Peru	Arequipa _ Caraveli _ Chala	9164	-74.1892	-15.7688
Peru	Arequipa _ Castilla _ Unon	497	-72.3832	-15.7569
Peru	Arequipa _ Castilla _ Tipan	472	-72.4993	-15.75
Peru	Arequipa _ Caylloma _ Maca	672	-71.7979	-15.7315
Peru	Puno _ Puno _ Paucarcolla	4978	-70.0681	-15.7269
Peru	Arequipa _ Condesuyos _ Yanaquihua	6583	-73.0289	-15.702
Peru	Arequipa _ Caraveli _ Atiquipa	973	-74.3038	-15.6897
Peru	Arequipa _ Caylloma _ Cabanaconde	2367	-71.9593	-15.6746
Peru	Arequipa _ Castilla _ Pampacolca	2408	-72.6189	-15.6707
Peru	Arequipa _ Castilla _ Ayo	339	-72.2853	-15.6411
Peru	Arequipa _ Caylloma _ Chivay	9498	-71.5504	-15.64
Peru	Arequipa _ Caraveli _ Yauca	1602	-74.4295	-15.6334
Peru	Arequipa _ Castilla _ Viraco	1514	-72.5668	-15.6164
Peru	Puno _ Lampa _ Santa Lucia	7417	-70.7849	-15.6014
Peru	Arequipa _ Castilla _ Machaguay	607	-72.4717	-15.6011
Peru	Arequipa _ Caylloma _ Coporaque	1450	-71.6416	-15.5914
Peru	Arequipa _ Caylloma _ Ichupampa	663	-71.7056	-15.5866
Peru	Arequipa _ Caraveli _ Quicacha	1966	-73.7309	-15.5668
Peru	Arequipa _ Caraveli _ Huanuhuanu	4214	-74.0632	-15.5553
Peru	Arequipa _ Caylloma _ Madrigal	425	-71.8574	-15.5413
Peru	Arequipa _ Caraveli _ Cahuacho	865	-73.4316	-15.5404
Peru	Arequipa _ Condesuyos _ Chichas	573	-72.9455	-15.5343
Peru	Arequipa _ Caylloma _ Callalli	1889	-71.2485	-15.5211
Peru	Arequipa _ Castilla _ Andagua	1037	-72.3768	-15.4851
Peru	Arequipa _ Caylloma _ Lari	1386	-71.7617	-15.4842
Peru	Arequipa _ Caylloma _ Tuti	744	-71.5982	-15.4829
Peru	Arequipa _ Caraveli _ Jaqui	1086	-74.3984	-15.4489
Peru	Arequipa _ Caylloma _ Tapay	517	-71.936	-15.4265
Peru	Arequipa _ Castilla _ Choco	924	-72.069	-15.4142
Peru	Arequipa _ La Union _ Toro	667	-73.0163	-15.4047
Peru	Arequipa _ La Union _ Tauria	296	-73.1729	-15.4041
Peru	Arequipa _ Caraveli _ Acari	2978	-74.5273	-15.3907
Peru	Arequipa _ Caraveli _ Lomas	1543	-74.9359	-15.3877
Peru	Arequipa _ Caylloma _ Sibayo	655	-71.5466	-15.3615
Peru	Arequipa _ Castilla _ Chilcaymarca	1641	-72.3857	-15.3505
Peru	Arequipa _ Caraveli _ Bella Union	9860	-74.7274	-15.3432
Peru	Ayacucho _ Parinacochas _ Pullo	5624	-73.985	-15.3329
Peru	Arequipa _ La Union _ Sayla	595	-73.2456	-15.325
Peru	Ayacucho _ Paucar del Sara Sara _ Pausa	2846	-73.3581	-15.3205
Peru	Arequipa _ La Union _ Quechualla	203	-73.0706	-15.2895
Peru	Ayacucho _ Parinacochas _ Puyusca	2057	-73.5978	-15.2819
Peru	Ayacucho _ Paucar del Sara Sara _ Corculla	403	-73.219	-15.2615
Peru	Ayacucho _ Paucar del Sara Sara _ Sara Sara	713	-73.4596	-15.2598
Peru	Ayacucho _ Paucar del Sara Sara _ San Jose de Ushua	172	-73.1961	-15.2231
Peru	Arequipa _ Caylloma _ Tisco	1363	-71.3924	-15.2123
Peru	Arequipa _ La Union _ Charcana	481	-73.0487	-15.2106
Peru	Ayacucho _ Paucar del Sara Sara _ Pararca	642	-73.4525	-15.2055
Peru	Arequipa _ Caylloma _ Caylloma	2975	-71.7962	-15.154
Peru	Ayacucho _ Paucar del Sara Sara _ Lampa	2670	-73.4498	-15.1485
Peru	Ayacucho _ Lucanas _ Sancos	9405	-74.1584	-15.1466
Peru	Ica _ Nazca _ Marcona	11866	-75.0709	-15.1433
Peru	Ayacucho _ Paucar del Sara Sara _ Colta	1525	-73.2508	-15.1273
Peru	Ayacucho _ Parinacochas _ Chumpi	2652	-73.7001	-15.1056
Peru	Ayacucho _ Paucar del Sara Sara _ Marcabamba	766	-73.3793	-15.0915
Peru	Ayacucho _ Paucar del Sara Sara _ San Javier de Alpabamba	537	-73.2946	-15.0477
Peru	Ayacucho _ Parinacochas _ San Francisco de Ravacayco	862	-73.3638	-15.0059
Peru	Ayacucho _ Lucanas _ Chavina	1919	-73.8843	-14.9804
Peru	Ayacucho _ Lucanas _ San Pedro	2982	-74.2082	-14.9706
Peru	Ayacucho _ Lucanas _ Saisa	974	-74.3748	-14.9553
Peru	Ayacucho _ Parinacochas _ Pacapausa	4888	-73.3632	-14.9519
Peru	Arequipa _ La Union _ Puyca	2656	-72.5475	-14.9388
Peru	Ayacucho _ Lucanas _ Santa Lucia	837	-74.546	-14.9326
Peru	Ica _ Nazca _ Vista Alegre	16704	-74.8284	-14.9286
Peru	Ayacucho _ Parinacochas _ Upahuacho	3924	-73.5298	-14.8834
Peru	Ica _ Nazca _ Nazca	26692	-75.0364	-14.8571
Peru	Ayacucho _ Parinacochas _ Coracora	17119	-73.6991	-14.8153
Peru	Ica _ Nazca _ Changuillo	1279	-75.3344	-14.8019
Peru	Ayacucho _ Lucanas _ San Cristobal	2380	-74.2547	-14.791
Peru	Ica _ Nazca _ El Ingenio	2501	-75.0071	-14.6775
Peru	Ayacucho _ Lucanas _ Puquio	14735	-74.0169	-14.6753
Peru	Ayacucho _ Lucanas _ Leoncio Prado	1304	-74.6156	-14.6712
Peru	Ayacucho _ Lucanas _ San Juan	1977	-74.1866	-14.6534
Peru	Ica _ Palpa _ Llipata	1362	-75.1587	-14.5939
Peru	Ica _ Ica _ Santiago	33493	-75.5159	-14.5116
Peru	Ayacucho _ Lucanas _ Otoca	3188	-74.6605	-14.492
Peru	Ica _ Palpa _ Palpa	6902	-75.1319	-14.4896
Peru	Ayacucho _ Lucanas _ Lucanas	4610	-74.3045	-14.4871
Peru	Ica _ Ica _ Ocucaje	3697	-75.7811	-14.4844
Peru	Ica _ Palpa _ Santa Cruz	912	-75.2579	-14.4712
Peru	Ayacucho _ Lucanas _ Ocana	2767	-74.8471	-14.4271
Peru	Ica _ Palpa _ Rio Grande	2162	-75.1476	-14.3452
Peru	Ayacucho _ Lucanas _ San Pedro de Palco	1339	-74.4946	-14.2913
Peru	Ayacucho _ Lucanas _ Llauta	1073	-74.9408	-14.2498
Peru	Ayacucho _ Lucanas _ Laramate	1269	-74.7664	-14.2496
Peru	Ica _ Ica _ Ica	135277	-75.9174	-14.2108
Peru	Ayacucho _ Lucanas _ Huac-Huas	3022	-74.9936	-14.1662
Peru	Ica _ Ica _ Pachacutec	7230	-75.6516	-14.1608
Peru	Ica _ Palpa _ Tibillo	273	-75.1612	-14.1504
Peru	Ica _ Ica _ Tate	4892	-75.703	-14.1494
Peru	Ica _ Ica _ Pueblo Nuevo	4388	-75.6726	-14.1241
Peru	Ica _ Ica _ Yauca del Rosario	882	-75.4342	-14.1003
Peru	Ica _ Ica _ Los Aquijes	21492	-75.6403	-14.0738
Peru	Ica _ Ica _ Parcona	57537	-75.7011	-14.0569
Peru	Huancavelica _ Huaytara _ Santiago de Quirahuara	641	-74.8924	-14.0551
Peru	Ica _ Ica _ Subtanjalla	36344	-75.8933	-14.048
Peru	Ica _ Pisco _ Paracas	12217	-76.1583	-14.0475
Peru	Huancavelica _ Huaytara _ Ocoyo	2945	-75.0339	-14.028
Peru	Huancavelica _ Huaytara _ Cordova	3563	-75.1523	-14.0112
Peru	Ica _ Ica _ La Tinguina	39060	-75.674	-14.0103
Peru	Huancavelica _ Huaytara _ San Isidro	1178	-75.2346	-13.9731
Peru	Ica _ Ica _ San Juan Bautista	16339	-75.7333	-13.9729
Peru	Ica _ Ica _ Salas	28279	-75.876	-13.9217
Peru	Huancavelica _ Huaytara _ Laramarca	755	-75.0565	-13.9106
Peru	Huancavelica _ Huaytara _ Querco	1174	-74.8827	-13.8827
Peru	Ica _ Ica _ San Jose de los Molinos	6229	-75.6127	-13.8817
Peru	Huancavelica _ Huaytara _ Santiago de Chocorvos	2655	-75.2146	-13.813
Peru	Ica _ Pisco _ San Andres	12777	-76.1069	-13.8041
Peru	Huancavelica _ Huaytara _ San Francisco de Sangayaico	465	-75.2805	-13.7816
Peru	Ica _ Pisco _ Humay	6217	-75.8183	-13.7439
Peru	Ica _ Pisco _ Tupac Amaru Inca	20334	-76.1105	-13.7258
Peru	Huancavelica _ Huaytara _ Ayavi	517	-75.3681	-13.7141
Peru	Ica _ Pisco _ Pisco	53802	-76.1914	-13.7017
Peru	Huancavelica _ Huaytara _ Huaytara	2040	-75.3929	-13.6532
Peru	Ica _ Pisco _ Independencia	16097	-76.0135	-13.6465
Peru	Ica _ Pisco _ San Clemente	23894	-76.1481	-13.6422
Peru	Ica _ Pisco _ Huancano	1422	-75.616	-13.555
Peru	Huancavelica _ Huaytara _ Huayacundo Arma	413	-75.3119	-13.5545
Peru	Huancavelica _ Huaytara _ Quito-Arma	722	-75.406	-13.5381
Peru	Ica _ Chincha _ El Carmen	14223	-75.9149	-13.5119
Peru	Ica _ Chincha _ Chincha Baja	12139	-76.1508	-13.4968
Peru	Huancavelica _ Huaytara _ San Antonio de Cusicancha	1594	-75.2379	-13.465
Peru	Ica _ Chincha _ Sunampe	29672	-76.1627	-13.4268
Peru	Huancavelica _ Castrovirreyna _ Ticrapo	1454	-75.4098	-13.4178
Peru	Ica _ Chincha _ Alto Laran	8167	-75.9387	-13.3821
Peru	Huancavelica _ Castrovirreyna _ Capillas	1317	-75.6112	-13.3424
Peru	Ica _ Chincha _ Chincha Alta	65426	-76.0347	-13.3252
Peru	Ica _ Chincha _ Grocio Prado	26274	-76.1679	-13.3118
Peru	Huancavelica _ Castrovirreyna _ Mollepampa	1693	-75.4321	-13.2918
Peru	Huancavelica _ Castrovirreyna _ Cocas	860	-75.3632	-13.2741
Peru	Huancavelica _ Castrovirreyna _ San Juan	379	-75.6885	-13.2718
Peru	Ica _ Chincha _ Pueblo Nuevo	67011	-76.0888	-13.2587
Peru	Ica _ Chincha _ San Juan de Yanac	229	-75.8145	-13.2245
Peru	Lima _ Canete _ San Vicente de Canete	60072	-76.2579	-13.1722
Peru	Huancavelica _ Castrovirreyna _ Castrovirreyna	3134	-75.2916	-13.1533
Peru	Huancavelica _ Castrovirreyna _ Tantara	658	-75.6215	-13.1263
Peru	Ica _ Chincha _ Chavin	1476	-75.9426	-13.1204
Peru	Huancavelica _ Castrovirreyna _ Arma	1345	-75.5113	-13.1106
Peru	Huancavelica _ Castrovirreyna _ Huamatambo	339	-75.6827	-13.1089
Peru	Ica _ Chincha _ San Pedro de Huacarpana	1682	-75.7286	-13.0786
Peru	Lima _ Canete _ San Luis	12887	-76.4236	-13.0519
Peru	Lima _ Canete _ Imperial	39538	-76.3693	-13.0331
Peru	Lima _ Canete _ Lunahuana	4553	-76.1177	-13.0194
Peru	Lima _ Yauyos _ Azangaro	495	-75.8258	-13.0092
Peru	Lima _ Canete _ Cerro Azul	8434	-76.4651	-12.9666
Peru	Lima _ Canete _ Nuevo Imperial	24931	-76.2588	-12.9605
Peru	Huancavelica _ Castrovirreyna _ Aurahua	2222	-75.4432	-12.9573
Peru	Lima _ Yauyos _ Huangascar	519	-75.822	-12.9417
Peru	Lima _ Yauyos _ Chocos	1349	-75.924	-12.9225
Peru	Lima _ Canete _ Pacaran	1751	-76.0643	-12.9006
Peru	Lima _ Yauyos _ Vinac	1772	-75.7707	-12.8875
Peru	Lima _ Canete _ Quilmana	15364	-76.3455	-12.8695
Peru	Lima _ Canete _ Asia	11209	-76.5116	-12.7964
Peru	Lima _ Canete _ Zuniga	1821	-76.0365	-12.7931
Peru	Lima _ Yauyos _ Cacra	307	-75.7487	-12.7664
Peru	Lima _ Yauyos _ Catahuasi	923	-75.8869	-12.7377
Peru	Lima _ Yauyos _ Tupe	608	-75.7362	-12.685
Peru	Lima _ Yauyos _ Tauripampa	423	-76.1815	-12.6832
Peru	Lima _ Yauyos _ Putinza	423	-75.9242	-12.6618
Peru	Lima _ Canete _ Coayllo	967	-76.4065	-12.6586
Peru	Lima _ Canete _ Mala	37509	-76.602	-12.6534
Peru	Lima _ Yauyos _ Ayauca	2517	-76.0343	-12.6189
Peru	Lima _ Canete _ San Antonio	4299	-76.6755	-12.6134
Peru	Lima _ Yauyos _ Colonia	1255	-75.8551	-12.5804
Peru	Lima _ Canete _ Santa Cruz de Flores	2792	-76.6461	-12.5501
Peru	Lima _ Yauyos _ San Pedro de Pilas	352	-76.1864	-12.493
Peru	Lima _ Canete _ Calango	2208	-76.4546	-12.4869
Peru	Lima _ Yauyos _ Omas	534	-76.2512	-12.4766
Peru	Lima _ Yauyos _ Yauyos	3363	-75.9551	-12.4725
Peru	Lima _ Lima _ Pucusana	23233	-76.776	-12.4667
Peru	Lima _ Canete _ Chilca	15654	-76.6302	-12.4297
Peru	Lima _ Lima _ Santa Maria del Mar	134	-76.7667	-12.4097
Peru	Lima _ Lima _ San Bartolo	11028	-76.7256	-12.3691
Peru	Lima _ Yauyos _ Carania	351	-75.8821	-12.356
Peru	Lima _ Yauyos _ Huampara	153	-76.1909	-12.3545
Peru	Lima _ Yauyos _ Quinocay	504	-76.2844	-12.3507
Peru	Lima _ Lima _ Punta Negra	10323	-76.7097	-12.3032
Peru	Lima _ Yauyos _ Cochas	555	-76.1959	-12.2858
Peru	Lima _ Lima _ Punta Hermosa	9030	-76.7449	-12.2693
Peru	Lima _ Huarochiri _ Santo Domingo de los Olleros	7137	-76.5368	-12.2619
Peru	Lima _ Huarochiri _ Mariatana	1297	-76.3659	-12.2594
Peru	Lima _ Yauyos _ San Joaquin	541	-76.1054	-12.2463
Peru	Lima _ Yauyos _ Miraflores	400	-75.8898	-12.2347
Peru	Lima _ Lima _ Lurin	102828	-76.8033	-12.2336
Peru	Lima _ Huarochiri _ Sangallaya	538	-76.2628	-12.2191
Peru	Lima _ Lima _ Villa el Salvador	516610	-76.9446	-12.2179
Peru	Lima _ Lima _ Villa Maria del Triunfo	492009	-76.9192	-12.1698
Peru	Lima _ Yauyos _ Vitis	759	-75.8583	-12.1695
Peru	Lima _ Lima _ San Juan de Miraflores	423632	-76.969	-12.1606
Peru	Lima _ Lima _ Pachacamac	200669	-76.8102	-12.1594
Peru	Lima _ Huarochiri _ Cuenca	339	-76.457	-12.1569
Peru	Lima _ Lima _ Barranco	26604	-77.0201	-12.1443
Peru	Lima _ Lima _ Santiago de Surco	378101	-76.9841	-12.1253
Peru	Lima _ Lima _ Miraflores	77297	-77.031	-12.1203
Peru	Lima _ Lima _ Surquillo	83655	-77.013	-12.1134
Peru	Lima _ Lima _ San isidro	49988	-77.0344	-12.0986
Peru	Lima _ Lima _ San Borja	102256	-76.9951	-12.0977
Peru	Lima _ Lima _ Magdalena del Mar	48767	-77.0657	-12.095
Peru	Lima _ Huarochiri _ Lahuaytambo	606	-76.3915	-12.0935
Peru	Lima _ Yauyos _ Huancaya	1805	-75.8358	-12.0903
Peru	Lima _ Lima _ La Molina	200761	-76.9255	-12.0878
Peru	Lima _ Lima _ Lince	45465	-77.0357	-12.0856
Peru	Lima _ Lima _ Jesus Maria	62006	-77.0485	-12.078
Peru	Lima _ Lima _ San Miguel	130914	-77.0909	-12.0764
Peru	Lima _ Lima _ Cieneguilla	68257	-76.7781	-12.0762
Peru	Lima _ Lima _ Magdalena Vieja	68992	-77.0656	-12.0749
Peru	Lima _ Lima _ San Luis	56248	-76.9975	-12.0743
Peru	Lima _ Lima _ La victoria	153881	-77.0171	-12.0721
Peru	Constitucional del Callao _ Constitucional del Callao _ Bellavista	72984	-77.1174	-12.072
Peru	Lima _ Huarochiri _ Huarochiri	1169	-76.2726	-12.0696
Peru	Lima _ Huarochiri _ Antioquia	1203	-76.5891	-12.0617
Peru	Constitucional del Callao _ Constitucional del Callao _ La Perla	59596	-77.1111	-12.0616
Peru	Lima _ Lima _ Brena	69738	-77.0503	-12.0588
Peru	Lima _ Lima _ Lima	247022	-77.0486	-12.0511
Peru	Constitucional del Callao _ Constitucional del Callao _ Carmen de la Legua Reynoso	42394	-77.0884	-12.0438
Peru	Lima _ Lima _ Santa Anita	258537	-76.9634	-12.0432
Peru	Lima _ Lima _ El Agustino	193792	-76.9874	-12.0393
Peru	Lima _ Lima _ Ate	765037	-76.8783	-12.0324
Peru	Lima _ Lima _ Rimac	152762	-77.0326	-12.0232
Peru	Lima _ Lima _ San Martin de Porres	796012	-77.0884	-11.9934
Peru	Lima _ Lima _ Chaclacayo	43206	-76.7668	-11.9915
Peru	Lima _ Huarochiri _ San Andres de Tupicocha	1226	-76.4581	-11.9879
Peru	Lima _ Lima _ Independencia	215898	-77.046	-11.9872
Peru	Lima _ Huarochiri _ Santiago de Tuna	810	-76.5287	-11.978
Peru	Lima _ Lima _ Los Olivos	402458	-77.0743	-11.9721
Peru	Lima _ Lima _ Lurigancho	256043	-76.8014	-11.9584
Peru	Lima _ Lima _ San Juan de Lurigancho	1247153	-76.9715	-11.9455
Peru	Lima _ Huarochiri _ Ricardo Palma	6674	-76.6229	-11.9379
Peru	Constitucional del Callao _ Constitucional del Callao _ Ventanilla	702891	-77.1274	-11.9312
Peru	Lima _ Lima _ Comas	537645	-77.0388	-11.9294
Peru	Lima _ Huarochiri _ Santa Cruz de Cocachacra	2318	-76.5607	-11.9261
Peru	Lima _ Huarochiri _ San Bartolome	2830	-76.5013	-11.9144
Peru	Lima _ Huarochiri _ Surco	1707	-76.4453	-11.8771
Peru	Lima _ Lima _ Puente Piedra	465020	-77.0859	-11.8727
Peru	Lima _ Huarochiri _ Santa Eulalia	14955	-76.6493	-11.8581
Peru	Lima _ Huarochiri _ San Mateo de Otao	1526	-76.5303	-11.8409
Peru	Lima _ Huarochiri _ San Antonio	6623	-76.7735	-11.8165
Peru	Lima _ Huarochiri _ Matucana	3368	-76.3791	-11.8161
Peru	Lima _ Huarochiri _ Callahuanca	6364	-76.5752	-11.8138
Peru	Lima _ Lima _ Santa Rosa	26292	-77.1661	-11.8024
Peru	Lima _ Lima _ Carabayllo	377804	-76.9769	-11.7961
Peru	Lima _ Huarochiri _ San Pedro de Casta	1120	-76.5547	-11.7649
Peru	Lima _ Huarochiri _ San Juan de Iris	2818	-76.4685	-11.719
Peru	Lima _ Lima _ Ancon	50574	-77.0987	-11.7014
Peru	Lima _ Huarochiri _ Huachupampa	4584	-76.5954	-11.6967
Peru	Lima _ Canta _ Santa Rosa de Quives	11183	-76.8235	-11.6653
Peru	Lima _ Canta _ Arahuay	642	-76.6756	-11.6413
Peru	Lima _ Canta _ Huamantanga	1146	-76.8437	-11.55
Peru	Lima _ Huaral _ Aucallama	21068	-77.0484	-11.5149
Peru	Lima _ Huaral _ Chancay	68557	-77.2937	-11.5007
Peru	Lima _ Canta _ Canta	2629	-76.5825	-11.4752
Peru	Lima _ Canta _ San Buenaventura	462	-76.6633	-11.44
Peru	Lima _ Huaral _ Sumbilca	825	-76.8553	-11.3938
Peru	Lima _ Huaral _ Huaral	104043	-77.1713	-11.387
Peru	Lima _ Huaral _ Atavillos Bajo	990	-76.7611	-11.3459
Peru	Lima _ Huaral _ San Miguel de Acos	679	-76.7676	-11.2926
Peru	Lima _ Huaral _ Atavillos Alto	536	-76.5952	-11.277
Peru	Lima _ Huaura _ Huacho	56981	-77.4941	-11.272
Peru	Lima _ Huaral _ Lampian	332	-76.8638	-11.2468
Peru	Lima _ Huaral _ Ihuari	2077	-76.9607	-11.187
Peru	Lima _ Huaral _ Veintisiete de Noviembre	357	-76.7728	-11.1484
Peru	Lima _ Huaura _ Sayan	24052	-77.2334	-11.1457
Peru	Lima _ Huaura _ Santa Maria	36125	-77.4725	-11.1162
Peru	Lima _ Huaura _ Hualmay	27950	-77.6069	-11.0927
Peru	Lima _ Huaura _ Caleta de Carquin	6867	-77.6211	-11.0881
Peru	Lima _ Huaura _ Leoncio Prado	1826	-76.9183	-11.0506
Peru	Lima _ Huaura _ Huaura	36148	-77.4451	-11.0036
Peru	Lima _ Huaura _ Paccho	1925	-76.9718	-10.9657
Peru	Lima _ Huaura _ Santa Leonor	1316	-76.6714	-10.9624
Peru	Lima _ Huaura _ Vegueta	23595	-77.6058	-10.9509
Peru	Lima _ Huaura _ Checras	1886	-76.8558	-10.9213
Peru	Lima _ Oyon _ Navan	1193	-77.0465	-10.8572
Peru	Lima _ Oyon _ Pachangara	3149	-76.798	-10.8376
Peru	Lima _ Barranca _ Supe	22574	-77.5628	-10.8103
Peru	Lima _ Barranca _ Supe Puerto	11067	-77.7258	-10.7858
Peru	Lima _ Huaura _ Ambar	2499	-77.2675	-10.7821
Peru	Lima _ Oyon _ Andajes	941	-76.9289	-10.7811
Peru	Lima _ Barranca _ Barranca	73641	-77.6852	-10.7152
Peru	Ancash _ Ocros _ Cochas	1619	-77.4877	-10.6501
Peru	Lima _ Barranca _ Pativilca	19653	-77.6891	-10.6292
Peru	Lima _ Cajatambo _ Gorgor	3098	-76.9937	-10.6248
Peru	Lima _ Cajatambo _ Manas	902	-77.2207	-10.6123
Peru	Lima _ Cajatambo _ Huancapon	876	-77.1092	-10.5217
Peru	Ancash _ Ocros _ Acas	1302	-77.3395	-10.5179
Peru	Ancash _ Ocros _ Carhuapampa	931	-77.2254	-10.5034
Peru	Lima _ Barranca _ Paramonga	20148	-77.7425	-10.4869
Peru	Ancash _ Ocros _ San Pedro	3100	-77.5702	-10.4755
Peru	Ancash _ Ocros _ Santiago de Chilcas	380	-77.3594	-10.4399
Peru	Ancash _ Ocros _ San Cristobal de Rajan	643	-77.2288	-10.4158
Peru	Ancash _ Ocros _ Ocros	930	-77.3645	-10.3804
Peru	Ancash _ Ocros _ Llipa	3445	-77.215	-10.3794
Peru	Ancash _ Bolognesi _ Mangas	495	-77.1051	-10.3617
Peru	Ancash _ Bolognesi _ Canis	1906	-77.1915	-10.3343
Peru	Ancash _ Ocros _ Cajamarquilla	760	-77.2403	-10.3214
Peru	Ancash _ Ocros _ Congas	1099	-77.4394	-10.3153
Peru	Ancash _ Bolognesi _ Abelardo Pardo Lezameta	1806	-77.1591	-10.3102
Peru	Ancash _ Bolognesi _ La Primavera	1131	-77.1066	-10.3026
Peru	Ancash _ Bolognesi _ Colquioc	4808	-77.5963	-10.3022
Peru	Ancash _ Bolognesi _ San Miguel de Corpanqui	1720	-77.21	-10.2917
Peru	Ancash _ Bolognesi _ Huayllacayan	975	-77.4125	-10.2496
Peru	Ancash _ Bolognesi _ Ticllos	1450	-77.2085	-10.2325
Peru	Ancash _ Bolognesi _ Antonio Raymondi	981	-77.4998	-10.2032
Peru	Ancash _ Bolognesi _ Chiquian	3297	-77.1792	-10.1786
Peru	Ancash _ Huarmey _ Huarmey	24148	-77.9192	-10.1741
Peru	Ancash _ Recuay _ Pararin	1370	-77.6535	-10.1193
Peru	Ancash _ Recuay _ Llacllin	2028	-77.5871	-10.1075
Peru	Ancash _ Recuay _ Huayllapampa	1335	-77.5144	-10.0568
Peru	Ancash _ Recuay _ Tapacocha	394	-77.5396	-10.0024
Peru	Ancash _ Huarmey _ Cochapeti	638	-77.6928	-9.98573
Peru	Ancash _ Bolognesi _ Aquia	2244	-77.1309	-9.96474
Peru	Ancash _ Recuay _ Cotaparaco	565	-77.5411	-9.93747
Peru	Ancash _ Huarmey _ Malvas	780	-77.6648	-9.92085
Peru	Ancash _ Recuay _ Catac	3735	-77.3172	-9.91111
Peru	Ancash _ Huarmey _ Huayan	956	-77.7448	-9.8973
Peru	Ancash _ Aija _ Succha	725	-77.6358	-9.83796
Peru	Ancash _ Huarmey _ Culebras	3707	-78.1043	-9.82302
Peru	Ancash _ Aija _ Coris	2135	-77.7963	-9.80752
Peru	Ancash _ Aija _ Aija	1605	-77.5676	-9.80026
Peru	Ancash _ Aija _ Huacllan	606	-77.6788	-9.78585
Peru	Ancash _ Recuay _ Ticapampa	1996	-77.3917	-9.7374
Peru	Ancash _ Huaraz _ Huanchay	1939	-77.819	-9.7309
Peru	Ancash _ Recuay _ Recuay	3914	-77.4474	-9.70645
Peru	Ancash _ Aija _ La Merced	1927	-77.6154	-9.70288
Peru	Ancash _ Huari _ Chavin de Huantar	8300	-77.2118	-9.65546
Peru	Ancash _ Huaraz _ Pampas	1014	-77.9102	-9.64583
Peru	Ancash _ Huaraz _ La Libertad	991	-77.7207	-9.63211
Peru	Ancash _ Huari _ San Marcos	14590	-77.0921	-9.62804
Peru	Ancash _ Huaraz _ Olleros	1840	-77.3713	-9.62165
Peru	Ancash _ Huaraz _ Colcabamba	840	-77.8217	-9.57646
Peru	Ancash _ Huaraz _ Huaraz	64450	-77.4716	-9.57056
Peru	Ancash _ Casma _ Casma	32702	-78.2231	-9.5187
Peru	Ancash _ Huaraz _ Pira	3380	-77.6916	-9.51864
Peru	Ancash _ Casma _ Comandante Noel	1834	-78.3559	-9.51086
Peru	Ancash _ Casma _ Yautan	8155	-78.0205	-9.50591
Peru	Ancash _ Huaraz _ Pariacoto	4536	-77.7952	-9.48165
Peru	Ancash _ Huaraz _ Independencia	75563	-77.4846	-9.47137
Peru	Ancash _ Huaraz _ Cochabamba	1776	-77.8522	-9.46607
Peru	Ancash _ Huaraz _ Jangas	4971	-77.6043	-9.44225
Peru	Ancash _ Carhuaz _ Yungar	3268	-77.6311	-9.40507
Peru	Ancash _ Huaraz _ Tarica	5647	-77.4824	-9.39293
Peru	Ancash _ Casma _ Buena Vista Alta	3994	-78.1429	-9.37333
Peru	Ancash _ Carhuaz _ Anta	2237	-77.6327	-9.36203
Peru	Ancash _ Carhuaz _ Pariahuanca	1496	-77.5742	-9.35643
Peru	Ancash _ Yungay _ Shupluy	2129	-77.79	-9.34498
Peru	Ancash _ Carhuaz _ San Miguel de Aco	2632	-77.4335	-9.34401
Peru	Ancash _ Yungay _ Quillo	13866	-77.949	-9.31693
Peru	Ancash _ Yungay _ Cascapara	2242	-77.8324	-9.3157
Peru	Ancash _ Carhuaz _ Marcara	8916	-77.496	-9.30414
Peru	Ancash _ Carhuaz _ Carhuaz	15337	-77.64	-9.29427
Peru	Ancash _ Carhuaz _ Acopampa	2449	-77.6097	-9.29082
Peru	Ancash _ Carhuaz _ Ataquero	1178	-77.7294	-9.28964
Peru	Ancash _ Santa _ Samanco	4482	-78.4431	-9.28014
Peru	Ancash _ Carhuaz _ Tinco	3156	-77.662	-9.25949
Peru	Ancash _ Carhuaz _ Amashca	1397	-77.6453	-9.22417
Peru	Ancash _ Asuncion _ Chacas	5134	-77.3976	-9.2056
Peru	Ancash _ Yungay _ Mancos	6242	-77.6503	-9.19262
Peru	Ancash _ Yungay _ Matacoto	1597	-77.7591	-9.17802
Peru	Ancash _ Yungay _ Ranrahirca	2394	-77.6966	-9.16051
Peru	Ancash _ Carhuaz _ Shilla	3024	-77.5645	-9.1551
Peru	Ancash _ Santa _ Moro	6888	-78.1242	-9.15273
Peru	Ancash _ Huaylas _ Pueblo Libre	6704	-77.8187	-9.14868
Peru	Ancash _ Huaylas _ Pamparomas	8834	-77.957	-9.1433
Peru	Ancash _ Santa _ Nepena	15615	-78.303	-9.14145
Peru	Ancash _ Santa _ Nuevo Chimbote	122810	-78.4377	-9.10146
Peru	Ancash _ Asuncion _ Acochaca	2775	-77.4057	-9.09673
Peru	Ancash _ Yungay _ Yungay	21384	-77.6662	-9.09386
Peru	Ancash _ Huaylas _ Huata	1468	-77.8765	-9.0301
Peru	Ancash _ Santa _ Coishco	15247	-78.6268	-9.02636
Peru	Ancash _ Yungay _ Yanama	6343	-77.4984	-9.02404
Peru	Ancash _ Huaylas _ Caraz	26595	-77.7499	-9.02241
Peru	Ancash _ Santa _ Santa	20777	-78.6105	-8.99145
Peru	Ancash _ Mariscal Luzuriaga _ Llumpa	6340	-77.4569	-8.96738
Peru	Ancash _ Huaylas _ Mato	1822	-77.8913	-8.95775
Peru	Ancash _ Santa _ Caceres del Peru	4374	-78.0723	-8.95281
Peru	Ancash _ Huaylas _ Santa Cruz	4992	-77.7231	-8.90844
Peru	Ancash _ Huaylas _ Huaylas	1134	-77.8944	-8.88926
Peru	Ancash _ Santa _ Chimbote	234209	-78.4015	-8.87857
Peru	Ancash _ Huaylas _ Santo Toribio	856	-77.9526	-8.84608
Peru	La Libertad _ Viru _ Guadalupito	12102	-78.6509	-8.80332
Peru	Ancash _ Huaylas _ Huallanca	522	-77.9229	-8.78772
Peru	Ancash _ Santa _ Macate	2876	-78.1217	-8.77639
Peru	Ancash _ Huaylas _ Yuracmarca	1605	-77.7459	-8.76296
Peru	Ancash _ Corongo _ La Pampa	885	-77.893	-8.6782
Peru	Ancash _ Corongo _ Yupan	1175	-77.9697	-8.64135
Peru	Ancash _ Corongo _ Yanac	632	-77.8474	-8.62501
Peru	Ancash _ Corongo _ Bambas	519	-78.0468	-8.60489
Peru	Ancash _ Pallasca _ Santa Rosa	916	-78.1387	-8.56824
Peru	La Libertad _ Viru _ Chao	44325	-78.5068	-8.56021
Peru	Ancash _ Corongo _ Corongo	1257	-77.9289	-8.54883
Peru	Ancash _ Corongo _ Cusca	2860	-77.7891	-8.52309
Peru	Ancash _ Pallasca _ Llapo	684	-78.0299	-8.51571
Peru	Ancash _ Corongo _ Aco	380	-77.8836	-8.50753
Peru	Ancash _ Pallasca _ Tauca	2876	-78.0554	-8.44548
Peru	La Libertad _ Viru _ Viru	92534	-78.7358	-8.35479
Peru	La Libertad _ Santiago de Chuco _ Santiago de Chuco	19566	-78.2444	-8.34881
Peru	Ancash _ Pallasca _ Bolognesi	1159	-78.0686	-8.34249
Peru	Ancash _ Pallasca _ Huacaschuque	485	-77.9857	-8.30169
Peru	Ancash _ Pallasca _ Lacabamba	481	-77.9052	-8.26586
Peru	Ancash _ Pallasca _ Pallasca	2141	-78.0045	-8.2633
Peru	La Libertad _ Julcan _ Huaso	7640	-78.44	-8.26177
Peru	La Libertad _ Trujillo _ Salaverry	20871	-78.9	-8.25437
Peru	La Libertad _ Santiago de Chuco _ Santa Cruz de Chuca	2975	-78.097	-8.18711
Peru	La Libertad _ Trujillo _ Moche	36491	-79.0006	-8.16025
Peru	La Libertad _ Santiago de Chuco _ Angasmarca	7788	-78.0327	-8.14732
Peru	La Libertad _ Julcan _ Carabamba	5782	-78.5688	-8.14606
Peru	La Libertad _ Santiago de Chuco _ Mollepata	2457	-77.9416	-8.1425
Peru	La Libertad _ Trujillo _ Victor Larco Herrera Urbano	67190	-79.0449	-8.14152
Peru	La Libertad _ Santiago de Chuco _ Mollebamba	2446	-77.9804	-8.12787
Peru	La Libertad _ Julcan _ Calamarca	4868	-78.3807	-8.12017
Peru	La Libertad _ Trujillo _ Trujillo	322932	-79.0247	-8.11436
Peru	La Libertad _ Trujillo _ Laredo Urbano	35323	-78.8549	-8.1052
Peru	La Libertad _ Trujillo _ Florencia de Mora Mora	41212	-79.0206	-8.08055
Peru	La Libertad _ Trujillo _ La Esperanza	198057	-79.0493	-8.06574
Peru	La Libertad _ Julcan _ Julcan	10198	-78.4527	-8.05846
Peru	La Libertad _ Trujillo _ Porvenir	218442	-78.9948	-8.0507
Peru	La Libertad _ Trujillo _ Poroto	2777	-78.7629	-8.04437
Peru	La Libertad _ Otuzco _ Salpo	5538	-78.6359	-8.03279
Peru	La Libertad _ Otuzco _ Mache	2846	-78.5314	-8.03194
Peru	La Libertad _ Trujillo _ Huanchaco	88296	-79.0598	-8.00338
Peru	La Libertad _ Otuzco _ Agallpampa	9234	-78.4642	-7.9447
Peru	La Libertad _ Ascope _ Santiago de Cao	18332	-79.2163	-7.9317
Peru	La Libertad _ Trujillo _ Simbal	4261	-78.8269	-7.91852
Peru	La Libertad _ Otuzco _ La Cuesta	626	-78.6854	-7.9083
Peru	La Libertad _ Otuzco _ Paranday	684	-78.6992	-7.8886
Peru	La Libertad _ Otuzco _ Otuzco	26932	-78.5839	-7.8572
Peru	La Libertad _ Ascope _ Magdalena de Cao	3282	-79.3015	-7.85701
Peru	La Libertad _ Otuzco _ Charat	2500	-78.474	-7.80877
Peru	La Libertad _ Ascope _ Chicama	14791	-79.0097	-7.80543
Peru	La Libertad _ Ascope _ Chocope	9702	-79.2291	-7.79295
Peru	La Libertad _ Otuzco _ Sinsicap	8277	-78.7792	-7.75466
Peru	La Libertad _ Ascope _ Paijan	25763	-79.3037	-7.72876
Peru	La Libertad _ Ascope _ Razuri	7972	-79.3718	-7.68763
Peru	La Libertad _ Gran Chimu _ Compin	1808	-78.7017	-7.66243
Peru	La Libertad _ Ascope _ Ascope	6710	-79.0817	-7.66229
Peru	La Libertad _ Gran Chimu _ Lucma	7483	-78.5741	-7.63053
Peru	La Libertad _ Ascope _ Casa Grande	28599	-79.1942	-7.57754
Peru	Cajamarca _ Contumaza _ San Benito	3550	-78.9621	-7.50258
Peru	La Libertad _ Gran Chimu _ Cascas	13369	-78.7638	-7.50024
Peru	La Libertad _ Pacasmayo _ San Pedro de Lloc	15696	-79.4059	-7.48386
Peru	La Libertad _ Pacasmayo _ Pacasmayo	26548	-79.5493	-7.40055
Peru	La Libertad _ Pacasmayo _ San Jose	12036	-79.3861	-7.36971
Peru	La Libertad _ Pacasmayo _ Jequetepeque	3804	-79.548	-7.3502
Peru	La Libertad _ Pacasmayo _ Guadalupe	46627	-79.4887	-7.28807
Peru	Cajamarca _ Contumaza _ Yonan	7081	-79.1694	-7.27783
Peru	La Libertad _ Chepen _ Chepen	48169	-79.3546	-7.22816
Peru	La Libertad _ Chepen _ Pueblo Nuevo	15746	-79.5868	-7.19273
Peru	La Libertad _ Chepen _ Pacanga	27307	-79.4473	-7.07908
Peru	Lambayeque _ Chiclayo _ Lagunas	9866	-79.6724	-7.01604
Peru	Lambayeque _ Chiclayo _ Eten Puerto	1896	-79.847	-6.95174
Peru	Lambayeque _ Chiclayo _ Nueva Arica	2546	-79.3886	-6.93147
Peru	Lambayeque _ Chiclayo _ Eten	9485	-79.816	-6.93044
Peru	Lambayeque _ Chiclayo _ Sana	12641	-79.6374	-6.88637
Peru	Lambayeque _ Chiclayo _ Santa Rosa	12708	-79.9034	-6.88464
Peru	Lambayeque _ Chiclayo _ Cayalti	17422	-79.5123	-6.87712
Peru	Lambayeque _ Chiclayo _ Monsefu	29963	-79.8575	-6.86525
Peru	Lambayeque _ Chiclayo _ Reque	15254	-79.7942	-6.86377
Peru	Lambayeque _ Chiclayo _ La Victoria	91411	-79.8605	-6.82367
Peru	Lambayeque _ Chiclayo _ Pimentel	50422	-79.9033	-6.7994
Peru	Lambayeque _ Chiclayo _ Pucala	9756	-79.5054	-6.7928
Peru	Lambayeque _ Chiclayo _ Chiclayo	274583	-79.8239	-6.7826
Peru	Lambayeque _ Chiclayo _ Pomalca	24299	-79.7558	-6.78159
Peru	Lambayeque _ Chiclayo _ Tuman	29589	-79.69	-6.77481
Peru	Lambayeque _ Lambayeque _ San jose	18095	-79.9367	-6.76586
Peru	Lambayeque _ Chiclayo _ Jose Leonardo Ortiz	199063	-79.8418	-6.73983
Peru	Lambayeque _ Chiclayo _ Picsi	9409	-79.7698	-6.71557
Peru	Lambayeque _ Chiclayo _ Patapo	21967	-79.5833	-6.7096
Peru	Lambayeque _ Lambayeque _ Lambayeque	80788	-79.934	-6.67398
Peru	Lambayeque _ Ferrenafe _ Manuel Antonio Mesones Muro	4296	-79.6802	-6.63605
Peru	Lambayeque _ Ferrenafe _ Pueblo Nuevo	12180	-79.8233	-6.63022
Peru	Lambayeque _ Chiclayo _ Chongoyape	16483	-79.4651	-6.62373
Peru	Lambayeque _ Ferrenafe _ Ferrenafe	34016	-79.7899	-6.62022
Peru	Lambayeque _ Lambayeque _ Mochumi	18082	-79.8875	-6.56279
Peru	Lambayeque _ Lambayeque _ Morrope	46765	-80.1844	-6.50845
Peru	Lambayeque _ Lambayeque _ Tucume	22006	-79.8758	-6.5032
Peru	Lambayeque _ Ferrenafe _ Pitipo	25698	-79.6343	-6.48574
Peru	Lambayeque _ Lambayeque _ Illimo	8578	-79.8533	-6.46951
Peru	Cajamarca _ Chota _ Tocmoche	867	-79.3758	-6.45676
Peru	Lambayeque _ Lambayeque _ Pacora	6750	-79.8793	-6.43386
Peru	Lambayeque _ Lambayeque _ Jayanca	17672	-79.8084	-6.3341
Peru	Lambayeque _ Lambayeque _ Motupe	25557	-79.708	-6.16887
Peru	Lambayeque _ Lambayeque _ Chochope	973	-79.6135	-6.1552
Peru	Lambayeque _ Lambayeque _ Salas	11764	-79.5381	-6.15108
Peru	Lambayeque _ Lambayeque _ Olmos	39606	-80.0729	-6.06442
Peru	Piura _ Sechura _ Sechura	50502	-80.6629	-5.9223
Peru	Piura _ Huancabamba _ Huarmaca	40603	-79.5611	-5.6951
Peru	Piura _ Sechura _ Cristo Nos Valga	4087	-80.6406	-5.535
Peru	Piura _ Piura _ Catacaos	74388	-80.334	-5.49071
Peru	Piura _ Sechura _ Rinconada Llicuar	3161	-80.7743	-5.48188
Peru	Piura _ Sechura _ Bernal	7580	-80.6999	-5.4609
Peru	Piura _ Piura _ El Tallan	4852	-80.6123	-5.43885
Peru	Piura _ Morropon _ Salitral	7927	-79.8277	-5.43714
Peru	Piura _ Sechura _ Bellavista de la Union	4370	-80.7411	-5.4254
Peru	Piura _ Huancabamba _ San Miguel de El Faique	8495	-79.6044	-5.42456
Peru	Piura _ Sechura _ Vice	14576	-80.8765	-5.42218
Peru	Piura _ Morropon _ La Matanza	12058	-80.0825	-5.36811
Peru	Piura _ Piura _ Cura Mori	19086	-80.5925	-5.35602
Peru	Piura _ Puira _ La Union	42325	-80.8439	-5.33192
Peru	Piura _ Huancabamba _ Canchaque	7386	-79.6258	-5.31184
Peru	Piura _ Piura _ La Arena	38150	-80.7628	-5.31082
Peru	Piura _ Morropon _ San Juan de Bigote	5986	-79.7413	-5.29538
Peru	Piura _ Morropon _ Buenos Aires	7112	-79.9249	-5.26454
Peru	Piura _ Huancabamba _ Huancabamba	29160	-79.4971	-5.19649
Peru	Piura _ Paita _ Paita	110679	-81.0532	-5.17226
Peru	Piura _ Huancabamba _ Lalaquiz	4098	-79.6648	-5.1718
Peru	Piura _ Morropon _ Yamango	8824	-79.7696	-5.15627
Peru	Piura _ Morropon _ Morropon	13201	-79.9978	-5.1529
Peru	Piura _ Piura _ Castilla	152115	-80.514	-5.12969
Peru	Piura _ Morropon _ Santa Catalina de Mossa	3768	-79.8757	-5.12608
Peru	Piura _ Morropon _ Chulucanas	72668	-80.1939	-5.11617
Peru	Piura _ Piura _ Piura	320080	-80.6681	-5.08312
Peru	Piura _ Morropon _ Chalaco	8085	-79.793	-5.06655
Peru	Piura _ Paita _ La Huaca	11826	-80.9108	-5.06405
Peru	Piura _ Morropon _ Santo Domingo	6389	-79.9107	-5.05306
Peru	Piura _ Sullana _ Miguel Checa	9126	-80.7861	-5.05025
Peru	Piura _ Ayabaca _ Pacaipampa	23682	-79.649	-4.94646
Peru	Piura _ Paita _ Colan	12067	-81.0695	-4.93081
Peru	Piura _ Ayabaca _ Frias	23962	-79.9718	-4.92682
Peru	Piura _ Piura _ Tambo Grande	132708	-80.3326	-4.91843
Peru	Piura _ Paita _ Arenal	909	-81.029	-4.89971
Peru	Piura _ Sullana _ Bellavista	37587	-80.6744	-4.89124
Peru	Piura _ Paita _ Vichayal	4414	-81.1074	-4.83871
Peru	Piura _ Sullana _ Salitral	6742	-80.6829	-4.8385
Peru	Piura _ Paita _ Tamarindo	4482	-80.9623	-4.83828
Peru	Piura _ Paita _ Amotape	2215	-81.0068	-4.83642
Peru	Piura _ Sullana _ Ignacio Escudero	20567	-80.8848	-4.82728
Peru	Piura _ Sullana _ Sullana	183586	-80.5298	-4.80688
Peru	Piura _ Ayabaca _ Sapillica	12441	-79.9908	-4.78331
Peru	Piura _ Sullana _ Querecotillo	24604	-80.6031	-4.72424
Peru	Piura _ Talara _ La Brea	10860	-81.1078	-4.7042
Peru	Piura _ Piura _ Las Lomas	25509	-80.2143	-4.68919
Peru	Piura _ Sullana _ Marcavelica	29530	-80.7847	-4.53751
Peru	Piura _ Talara _ Parinas	87049	-81.0437	-4.4986
Peru	Piura _ Sullana _ Lancones	12645	-80.5003	-4.42362
Peru	Piura _ Talara _ Lobitos	1669	-81.2027	-4.40281
Peru	Piura _ Talara _ El Alto	6678	-81.0807	-4.29169
Peru	Piura _ Talara _ Los Organos	8846	-81.0649	-4.19477
Peru	Piura _ Talara _ Mancora	14320	-81.0086	-4.14851
Ecuador	Loja _ Zapotillo _ CAZADEROS	1289	-80.3976	-4.07481
Peru	Tumbes _ Contralmirante Villar _ Casitas	1764	-80.6737	-4.04172
Peru	Tumbes _ Contralmirante Villar _ Canoas de Punta Sal	5518	-80.8904	-4.02707
Peru	Tumbes _ Tumbes _ San Jacinto	7900	-80.5109	-3.90592
Peru	Tumbes _ Tumbes _ Pampas de Hospital	6715	-80.3562	-3.8516
Ecuador	El Oro _ Las Lajas _ LA LIBERTAD	912	-80.1102	-3.85073
Peru	Tumbes _ Contralmirante Villar _ Zorritos	12773	-80.7029	-3.81425
Ecuador	El Oro _ Las Lajas _ EL PARAISO	865	-80.0217	-3.80165
Ecuador	El Oro _ Las Lajas _ LA VICTORIA	2993	-80.0898	-3.78752
Peru	Tumbes _ Zarumilla _ Matapalo	2911	-80.2281	-3.76806
Ecuador	El Oro _ Arenillas _ PALMALES	3689	-80.1052	-3.69965
Peru	Tumbes _ Tumbes _ La Cruz	8868	-80.5657	-3.67164
Peru	Tumbes _ Tumbes _ San Juan de La Virgen	3763	-80.3628	-3.65818
Ecuador	El Oro _ Arenillas _ CARCABON	837	-80.1615	-3.63093
Peru	Tumbes _ Tumbes _ Corrales	23087	-80.5028	-3.59912
Peru	Tumbes _ Zarumilla _ Papayal	4948	-80.287	-3.56954
Ecuador	El Oro _ Arenillas _ ARENILLAS	24250	-80.0424	-3.56481
Peru	Tumbes _ Tumbes _ Tumbes	110739	-80.4129	-3.55127
Ecuador	El Oro _ Santa Rosa _ SAN ANTONIO	2377	-80.0065	-3.5434
Ecuador	El Oro _ Arenillas _ CHACRAS	1749	-80.1648	-3.53034
Peru	Tumbes _ Zarumilla _ Aguas Verdes	28566	-80.2424	-3.49147
Peru	Tumbes _ Zarumilla _ Zarumilla	23049	-80.2998	-3.46571
Ecuador	El Oro _ Huaquillas _ HUAQUILLAS	54905	-80.1849	-3.46112
Ecuador	El Oro _ Santa Rosa _ JAMBELI	1954	-80.1499	-3.36339
Ecuador	Galapagos _ Isabela _ PUERTO VILLAMIL	2859	-90.9656	-0.953317
Ecuador	Galapagos _ San Cristobal _ PUERTO BAQUERIZO MORENO	9117	-89.6148	-0.909454
Ecuador	Galapagos _ San Cristobal _ EL PROGRESO	899	-89.4289	-0.826024
Ecuador	Galapagos _ Santa Cruz _ PUERTO AYORA	16361	-90.3143	-0.742119
Venezuela (Bolivarian Republic of)	Anzoategui _ Sir Artur Mc Gregor _ NA	11825	-65.0076	9.14282
Venezuela (Bolivarian Republic of)	Guarico _ Pedro Zaraza _ NA	72183	-65.2635	9.15507
Venezuela (Bolivarian Republic of)	Anzoategui _ Santa Ana _ NA	10604	-64.5959	9.16155
Venezuela (Bolivarian Republic of)	Anzoategui _ Anaco _ NA	150212	-64.4608	9.27491
Venezuela (Bolivarian Republic of)	Anzoategui _ Aragua _ NA	32183	-64.7701	9.28914
Venezuela (Bolivarian Republic of)	Guarico _ Chaguaramas _ NA	16120	-66.2886	9.32961
Colombia	SUCRE _ Palmito _ NA	15151	-75.5716	9.34006
Venezuela (Bolivarian Republic of)	Guarico _ Jose Felix Ribas _ NA	42527	-65.7179	9.34533
Venezuela (Bolivarian Republic of)	Guarico _ Julian Mellado _ NA	32817	-67.0744	9.37736
Colombia	SUCRE _ Morroa _ NA	14129	-75.328	9.39127
Colombia	SUCRE _ Covenas _ NA	13523	-75.6562	9.39847
Colombia	SUCRE _ Tolu Viejo _ NA	15370	-75.4429	9.49035
Venezuela (Bolivarian Republic of)	Guarico _ Ortiz _ NA	30831	-67.5779	9.4905
Colombia	SUCRE _ Coloso _ NA	3507	-75.3621	9.52536
Colombia	SUCRE _ Santiago de Tolu _ NA	33544	-75.5349	9.53444
Venezuela (Bolivarian Republic of)	Aragua _ Urdaneta _ NA	24566	-66.746	9.55382
Colombia	SUCRE _ Chalan _ NA	3452	-75.3209	9.56857
Venezuela (Bolivarian Republic of)	Cojedes _ Tinaco _ NA	40072	-68.2991	9.57174
Venezuela (Bolivarian Republic of)	Anzoategui _ Juan Manuel Cajigal _ NA	15008	-65.2921	9.65115
Venezuela (Bolivarian Republic of)	Lara _ Moran _ NA	139193	-69.8651	9.72757
Venezuela (Bolivarian Republic of)	Guarico _ Jose Tadeo Monagas _ NA	86033	-66.344	9.73689
Venezuela (Bolivarian Republic of)	Anzoategui _ Libertad _ NA	16452	-64.5147	9.7489
Venezuela (Bolivarian Republic of)	Cojedes _ Ezequiel Zamora _ NA	136528	-68.5869	9.79556
Venezuela (Bolivarian Republic of)	Guarico _ San Jose de Guaribe _ NA	13273	-65.8394	9.79747
Venezuela (Bolivarian Republic of)	Guarico _ Juan German Roscio _ NA	155075	-67.263	9.79762
Colombia	SUCRE _ San Onofre _ NA	45754	-75.5003	9.81434
Venezuela (Bolivarian Republic of)	Monagas _ Cedeno _ NA	42945	-63.7609	9.83913
Venezuela (Bolivarian Republic of)	Aragua _ Camatagua _ NA	18584	-66.868	9.84398
Venezuela (Bolivarian Republic of)	Cojedes _ Lima Blanco _ NA	11546	-68.3408	9.86199
Venezuela (Bolivarian Republic of)	Anzoategui _ Manuel Ezequiel Bruzual _ NA	38936	-65.3584	9.88848
Venezuela (Bolivarian Republic of)	Lara _ Simon Planas _ NA	44879	-69.0553	9.89996
Venezuela (Bolivarian Republic of)	Anzoategui _ Francisco del Carmen Carvajal _ NA	19425	-65.6584	9.90316
Venezuela (Bolivarian Republic of)	Anzoategui _ Piritu _ NA	28904	-65.0282	9.91889
Venezuela (Bolivarian Republic of)	Lara _ Jimenez _ NA	126217	-69.6042	9.95969
Venezuela (Bolivarian Republic of)	Monagas _ Piar _ NA	56456	-63.4294	9.96746
Venezuela (Bolivarian Republic of)	Cojedes _ Tinaquillo _ NA	129862	-68.2322	9.97651
Colombia	BOLIVAR _ Maria La Baja _ NA	47291	-75.3446	9.9818
Venezuela (Bolivarian Republic of)	Anzoategui _ Simon Bolivar _ NA	500275	-64.6368	9.98302
Venezuela (Bolivarian Republic of)	Anzoategui _ Fernando de Penalver _ NA	45043	-65.0654	9.98846
Venezuela (Bolivarian Republic of)	Aragua _ San Casimiro _ NA	29473	-66.9169	9.99422
Venezuela (Bolivarian Republic of)	Carabobo _ Carlos Arvelo _ NA	183582	-67.7211	10.0051
Venezuela (Bolivarian Republic of)	Aragua _ San Sebastian _ NA	28159	-67.1394	10.007
Venezuela (Bolivarian Republic of)	Monagas _ Punceres _ NA	32818	-63.1535	10.0142
Venezuela (Bolivarian Republic of)	Carabobo _ Valencia _ NA	945284	-67.9613	10.0331
Venezuela (Bolivarian Republic of)	Lara _ Palavecino _ NA	226384	-69.1932	10.0454
Venezuela (Bolivarian Republic of)	Aragua _ Zamora _ NA	171879	-67.4282	10.0618
Venezuela (Bolivarian Republic of)	Anzoategui _ San Juan de Capistrano _ NA	10921	-65.3891	10.0718
Venezuela (Bolivarian Republic of)	Carabobo _ Libertador _ NA	345947	-68.099	10.0792
Venezuela (Bolivarian Republic of)	Miranda _ Pedro Gual _ NA	26851	-65.6651	10.087
Venezuela (Bolivarian Republic of)	Monagas _ Acosta _ NA	20148	-63.7447	10.1013
Venezuela (Bolivarian Republic of)	Miranda _ Urdaneta _ NA	174521	-66.8921	10.1374
Venezuela (Bolivarian Republic of)	Yaracuy _ Jose Antonio Paez _ NA	25713	-68.9275	10.1378
Venezuela (Bolivarian Republic of)	Monagas _ Bolivar _ NA	43557	-63.1137	10.147
Venezuela (Bolivarian Republic of)	Yaracuy _ Pena _ NA	127652	-69.06	10.1501
Venezuela (Bolivarian Republic of)	Carabobo _ Los Guayos _ NA	174468	-67.8823	10.1564
Venezuela (Bolivarian Republic of)	Anzoategui _ Juan Antonio Sotillo _ NA	293159	-64.5327	10.1578
Venezuela (Bolivarian Republic of)	Aragua _ Sucre _ NA	125957	-67.3908	10.158
Colombia	BOLIVAR _ Arjona _ NA	76806	-75.3702	10.1654
Venezuela (Bolivarian Republic of)	Aragua _ Jose Angel Lamas _ NA	40107	-67.4586	10.1669
Colombia	CESAR _ San Diego _ NA	11857	-73.2892	10.1688
Venezuela (Bolivarian Republic of)	Aragua _ Libertador _ NA	94256	-67.5136	10.1732
Venezuela (Bolivarian Republic of)	Miranda _ Independencia _ NA	154837	-66.5992	10.1985
Venezuela (Bolivarian Republic of)	Miranda _ Simon Bolivar _ NA	56855	-66.7066	10.1985
Venezuela (Bolivarian Republic of)	Aragua _ Santos Michelena _ NA	40860	-67.1217	10.2009
Venezuela (Bolivarian Republic of)	Sucre _ Montes _ NA	61142	-63.9333	10.2054
Venezuela (Bolivarian Republic of)	Aragua _ Francisco Linares Alcantara _ NA	135374	-67.5004	10.206
Venezuela (Bolivarian Republic of)	Aragua _ Jose Felix Ribas _ NA	157798	-67.2602	10.2091
Venezuela (Bolivarian Republic of)	Anzoategui _ Guanta _ NA	35748	-64.5491	10.2147
Venezuela (Bolivarian Republic of)	Sucre _ Sucre _ NA	428299	-64.2398	10.24
Venezuela (Bolivarian Republic of)	Aragua _ Bolivar _ NA	39180	-67.3595	10.2418
Venezuela (Bolivarian Republic of)	Carabobo _ San Diego _ NA	144508	-67.9216	10.2758
Venezuela (Bolivarian Republic of)	Miranda _ Cristobal Rojas _ NA	177642	-66.8239	10.2765
Venezuela (Bolivarian Republic of)	Yaracuy _ La Trinidad _ NA	22396	-68.6718	10.2827
Venezuela (Bolivarian Republic of)	Miranda _ Guaicaipuro _ NA	290591	-67.0105	10.2852
Venezuela (Bolivarian Republic of)	Miranda _ Andres Bello _ NA	22445	-66.0278	10.2866
Venezuela (Bolivarian Republic of)	Carabobo _ Guacara _ NA	220145	-67.8522	10.2889
Venezuela (Bolivarian Republic of)	Carabobo _ Bejuma _ NA	60621	-68.2004	10.2924
Venezuela (Bolivarian Republic of)	Yaracuy _ Sucre _ NA	22853	-68.7437	10.3016
Venezuela (Bolivarian Republic of)	Carabobo _ Naguanagua _ NA	189581	-68.0154	10.3046
Colombia	BOLIVAR _ Soplaviento _ NA	8277	-75.1162	10.3321
Venezuela (Bolivarian Republic of)	Miranda _ Paz Castillo _ NA	147480	-66.6314	10.3369
Venezuela (Bolivarian Republic of)	Miranda _ Buroz _ NA	37755	-66.121	10.337
Colombia	BOLIVAR _ Turbaco _ NA	95553	-75.3796	10.3529
Venezuela (Bolivarian Republic of)	Miranda _ Carrizal _ NA	65499	-66.9651	10.3584
Venezuela (Bolivarian Republic of)	Sucre _ Andres Eloy Blanco _ NA	29637	-63.2902	10.3609
Venezuela (Bolivarian Republic of)	Yaracuy _ Independencia _ NA	72881	-68.6609	10.3635
Colombia	BOLIVAR _ San Estanislao _ NA	13380	-75.2047	10.3649
Colombia	BOLIVAR _ San Cristobal _ NA	6558	-75.0738	10.3702
Venezuela (Bolivarian Republic of)	Sucre _ Mejia _ NA	17264	-63.7646	10.3945
Venezuela (Bolivarian Republic of)	Sucre _ Bolivar _ NA	26654	-63.9484	10.3971
Venezuela (Bolivarian Republic of)	Miranda _ Los Salias _ NA	78115	-66.9166	10.4007
Venezuela (Bolivarian Republic of)	Miranda _ Baruta _ NA	230746	-66.8278	10.4157
Colombia	BOLIVAR _ Villanueva _ NA	20015	-75.2632	10.4453
Venezuela (Bolivarian Republic of)	Sucre _ Ribero _ NA	66358	-63.5636	10.4465
Colombia	BOLIVAR _ Santa Rosa _ NA	27542	-75.3609	10.4689
Venezuela (Bolivarian Republic of)	Carabobo _ Juan Jose Mora _ NA	85699	-68.2107	10.4691
Venezuela (Bolivarian Republic of)	Yaracuy _ San Felipe _ NA	119487	-68.6053	10.4693
Venezuela (Bolivarian Republic of)	Yaracuy _ Veroes _ NA	33703	-68.4527	10.4777
Venezuela (Bolivarian Republic of)	Distrito Capital _ Libertador _ NA	2107811	-66.9621	10.4828
Colombia	ATLANTICO _ Repelon _ NA	24238	-75.1211	10.5064
Venezuela (Bolivarian Republic of)	Sucre _ Andres Mata _ NA	21081	-63.3096	10.5412
Venezuela (Bolivarian Republic of)	Vargas _ Vargas _ NA	423199	-66.9049	10.5486
Colombia	BOLIVAR _ Clemencia _ NA	12577	-75.3143	10.5567
Venezuela (Bolivarian Republic of)	Sucre _ Libertador _ NA	10358	-62.9859	10.5579
Venezuela (Bolivarian Republic of)	Zulia _ San Francisco _ NA	570415	-71.6856	10.5719
Colombia	ATLANTICO _ Ponedera _ NA	22013	-74.799	10.5942
Venezuela (Bolivarian Republic of)	Sucre _ Cruz Salmeron Acosta _ NA	41273	-63.9771	10.6013
Venezuela (Bolivarian Republic of)	Sucre _ Marino _ NA	23228	-62.5382	10.6191
Venezuela (Bolivarian Republic of)	Sucre _ Cajigal _ NA	23555	-62.7914	10.6196
Colombia	ATLANTICO _ Sabanalarga _ NA	95893	-74.956	10.6215
Colombia	ATLANTICO _ Luruaco _ NA	26051	-75.16	10.6351
Venezuela (Bolivarian Republic of)	Sucre _ Bermudez _ NA	160353	-63.2396	10.6437
Venezuela (Bolivarian Republic of)	Sucre _ Valdez _ NA	44829	-62.2112	10.6457
Colombia	BOLIVAR _ Santa Catalina _ NA	12946	-75.2663	10.6461
Colombia	ATLANTICO _ Palmar de Varela _ NA	24296	-74.7665	10.6917
Venezuela (Bolivarian Republic of)	Zulia _ Maracaibo _ NA	1766668	-71.6857	10.6963
Colombia	ATLANTICO _ Usiacuri _ NA	8525	-74.9831	10.7412
Colombia	ATLANTICO _ Piojo _ NA	2956	-75.145	10.7412
Colombia	ATLANTICO _ Santo Tomas _ NA	23334	-74.7948	10.7412
Colombia	ATLANTICO _ Polonuevo _ NA	14384	-74.8541	10.7681
Colombia	ATLANTICO _ Baranoa _ NA	56753	-74.9218	10.7937
Colombia	ATLANTICO _ Sabanagrande _ NA	33182	-74.7696	10.7996
Colombia	LA GUAJIRA _ San Juan del Cesar _ NA	30724	-73.0862	10.8136
Colombia	ATLANTICO _ Juan de Acosta _ NA	16760	-75.0755	10.824
Colombia	ATLANTICO _ Malambo _ NA	123117	-74.8046	10.8495
Colombia	ATLANTICO _ Galapa _ NA	56487	-74.8871	10.8991
Colombia	ATLANTICO _ Soledad _ NA	837621	-74.7718	10.9048
Colombia	ATLANTICO _ Tubara _ NA	10321	-74.9841	10.9092
Colombia	LA GUAJIRA _ Distraccion _ NA	14057	-72.9443	10.9267
Venezuela (Bolivarian Republic of)	Nueva Esparta _ Garcia _ NA	101735	-63.8938	10.9562
Venezuela (Bolivarian Republic of)	Nueva Esparta _ Marino _ NA	114575	-63.848	10.9607
Venezuela (Bolivarian Republic of)	Nueva Esparta _ Peninsula de Macanao _ NA	33564	-64.1955	10.9801
Colombia	ATLANTICO _ Barranquilla _ NA	1086071	-74.8279	10.984
Venezuela (Bolivarian Republic of)	Nueva Esparta _ Diaz _ NA	106823	-63.9642	10.9853
Colombia	ATLANTICO _ Puerto Colombia _ NA	25238	-74.9073	11.0044
Venezuela (Bolivarian Republic of)	Nueva Esparta _ Maneiro _ NA	67508	-63.8115	11.0091
Venezuela (Bolivarian Republic of)	Falcon _ Bolivar _ NA	9034	-69.8645	11.0355
Venezuela (Bolivarian Republic of)	Nueva Esparta _ Arismendi _ NA	35023	-63.8506	11.0395
Venezuela (Bolivarian Republic of)	Nueva Esparta _ Marcano _ NA	45369	-63.9646	11.0667
Venezuela (Bolivarian Republic of)	Nueva Esparta _ Gomez _ NA	54041	-63.9077	11.0858
Colombia	LA GUAJIRA _ Hatonuevo _ NA	26325	-72.7326	11.0991
Venezuela (Bolivarian Republic of)	Nueva Esparta _ Antolin del Campo _ NA	39254	-63.8586	11.12
Venezuela (Bolivarian Republic of)	Falcon _ Urumaco _ NA	10263	-70.2641	11.1321
Colombia	LA GUAJIRA _ Albania _ NA	28597	-72.5321	11.2288
Colombia	LA GUAJIRA _ Riohacha _ NA	306441	-72.958	11.2426
Venezuela (Bolivarian Republic of)	Falcon _ Zamora _ NA	38484	-69.2927	11.3127
Venezuela (Bolivarian Republic of)	Falcon _ Miranda _ NA	259987	-69.8716	11.3299
Venezuela (Bolivarian Republic of)	Falcon _ Colina _ NA	53229	-69.4654	11.3436
Colombia	LA GUAJIRA _ Maicao _ NA	170027	-72.2931	11.3821
Venezuela (Bolivarian Republic of)	Falcon _ Tocopero _ NA	6866	-69.2226	11.4865
Colombia	LA GUAJIRA _ Manaure _ NA	191627	-72.5711	11.603
Venezuela (Bolivarian Republic of)	Falcon _ Carirubana _ NA	285442	-70.0095	11.7233
Venezuela (Bolivarian Republic of)	Falcon _ Los Taques _ NA	60119	-70.2099	11.8334
Venezuela (Bolivarian Republic of)	Falcon _ Falcon _ NA	53166	-70.0125	11.9652
Colombia	LA GUAJIRA _ Uribia _ NA	237600	-71.7487	11.9984

## Sheet: Europe
Country	Admininstration Unit	Population 2020	Longitude	Latitude
Spain	CANARIAS _ Palmas, Las _ San Bartolome de Tirajana	55710	-15.5824	27.8405
Spain	CANARIAS _ Palmas, Las _ Mogan	23817	-15.7166	27.8574
Spain	CANARIAS _ Palmas, Las _ Santa Lucia de Tirajana	69559	-15.4887	27.8698
Spain	CANARIAS _ Palmas, Las _ Aguimes	30900	-15.4567	27.895
Spain	CANARIAS _ Palmas, Las _ Ingenio	31297	-15.443	27.9305
Spain	CANARIAS _ Palmas, Las _ Aldea de San Nicolas, La	8884	-15.7873	27.9498
Spain	CANARIAS _ Palmas, Las _ Tejeda	2227	-15.6597	27.9686
Spain	CANARIAS _ Palmas, Las _ Telde	105373	-15.429	27.9829
Spain	CANARIAS _ Palmas, Las _ Valsequillo de Gran Canaria	9505	-15.5089	27.9847
Spain	CANARIAS _ Palmas, Las _ Vega de San Mateo	8066	-15.5597	28.0002
Spain	CANARIAS _ Palmas, Las _ Artenara	1305	-15.6973	28.0191
Spain	CANARIAS _ Palmas, Las _ Santa Brigida	19680	-15.4956	28.0339
Spain	CANARIAS _ Palmas, Las _ Valleseco	4061	-15.5832	28.0445
Spain	CANARIAS _ Santa Cruz de Tenerife _ Arona	79187	-16.6759	28.0551
Spain	CANARIAS _ Palmas, Las _ Teror	13403	-15.5406	28.0598
Spain	CANARIAS _ Palmas, Las _ Agaete	5979	-15.6983	28.0697
Spain	CANARIAS _ Santa Cruz de Tenerife _ San Miguel de Abona	17273	-16.6221	28.0706
Spain	CANARIAS _ Palmas, Las _ Moya	8385	-15.5922	28.0886
Spain	CANARIAS _ Palmas, Las _ Palmas de Gran Canaria, Las	397463	-15.4544	28.0921
Spain	CANARIAS _ Palmas, Las _ Firgas	7930	-15.5582	28.1082
Spain	CANARIAS _ Palmas, Las _ Galdar	25392	-15.6614	28.1103
Spain	CANARIAS _ Santa Cruz de Tenerife _ Granadilla de Abona	43231	-16.5639	28.1121
Spain	CANARIAS _ Palmas, Las _ Santa Maria de Guia de Gran Canaria	14750	-15.6183	28.1162
Spain	CANARIAS _ Palmas, Las _ Arucas	38333	-15.5225	28.1206
Spain	CANARIAS _ Santa Cruz de Tenerife _ Adeje	44990	-16.7242	28.14
Spain	CANARIAS _ Santa Cruz de Tenerife _ Vilaflor	1873	-16.6475	28.1557
Spain	CANARIAS _ Santa Cruz de Tenerife _ Arico	8065	-16.5042	28.1924
Spain	CANARIAS _ Santa Cruz de Tenerife _ Guia de Isora	20702	-16.7587	28.2203
Spain	CANARIAS _ Santa Cruz de Tenerife _ Fasnia	3106	-16.4669	28.2495
Spain	CANARIAS _ Palmas, Las _ Tuineje	13867	-14.0442	28.2719
Spain	CANARIAS _ Santa Cruz de Tenerife _ Santiago del Teide	11213	-16.7964	28.2785
Spain	CANARIAS _ Santa Cruz de Tenerife _ Guimar	19139	-16.4326	28.2952
Spain	CANARIAS _ Santa Cruz de Tenerife _ Orotava, La	43590	-16.5769	28.299
Spain	CANARIAS _ Santa Cruz de Tenerife _ Icod de los Vinos	24458	-16.6935	28.331
Spain	CANARIAS _ Santa Cruz de Tenerife _ Tanque, El	2952	-16.7796	28.3314
Spain	CANARIAS _ Santa Cruz de Tenerife _ Garachico	5282	-16.7504	28.332
Spain	CANARIAS _ Santa Cruz de Tenerife _ Buenavista del Norte	5064	-16.8632	28.3353
Spain	CANARIAS _ Santa Cruz de Tenerife _ Arafo	5779	-16.4333	28.3506
Spain	CANARIAS _ Santa Cruz de Tenerife _ Silos, Los	5150	-16.8165	28.352
Spain	CANARIAS _ Santa Cruz de Tenerife _ Guancha, La	5688	-16.6465	28.3534
Spain	CANARIAS _ Santa Cruz de Tenerife _ Realejos, Los	39358	-16.5857	28.3548
Spain	CANARIAS _ Santa Cruz de Tenerife _ San Juan de la Rambla	5289	-16.625	28.3556
Spain	CANARIAS _ Palmas, Las _ Antigua	10832	-13.9498	28.3775
Spain	CANARIAS _ Santa Cruz de Tenerife _ Candelaria	27200	-16.3925	28.3812
Spain	CANARIAS _ Santa Cruz de Tenerife _ Santa Trsula	14770	-16.4773	28.4069
Spain	CANARIAS _ Santa Cruz de Tenerife _ Victoria de Acentejo, La	9386	-16.4483	28.4187
Spain	CANARIAS _ Santa Cruz de Tenerife _ Rosario, El	18093	-16.3588	28.4302
Spain	CANARIAS _ Palmas, Las _ Betancuria	803	-14.0875	28.4345
Spain	CANARIAS _ Santa Cruz de Tenerife _ Matanza de Acentejo, La	9103	-16.4425	28.441
Spain	CANARIAS _ Santa Cruz de Tenerife _ Sauzal, El	9429	-16.4242	28.4562
Spain	CANARIAS _ Santa Cruz de Tenerife _ Tacoronte	24782	-16.4007	28.4813
Spain	CANARIAS _ Palmas, Las _ Puerto del Rosario	37402	-13.9504	28.5108
Spain	CANARIAS _ Santa Cruz de Tenerife _ San Cristobal de La Laguna	159483	-16.3267	28.511
Spain	CANARIAS _ Santa Cruz de Tenerife _ Santa Cruz de Tenerife	214507	-16.2252	28.5179
Spain	CANARIAS _ Santa Cruz de Tenerife _ Tegueste	11443	-16.3358	28.52
Spain	CANARIAS _ Palmas, Las _ Oliva, La	23796	-13.9247	28.6532
Spain	CANARIAS _ Palmas, Las _ Yaiza	15082	-13.7855	28.9348
Spain	CANARIAS _ Palmas, Las _ Tias	19961	-13.6621	28.956
Spain	CANARIAS _ Palmas, Las _ Arrecife	57733	-13.5643	28.9777
Spain	CANARIAS _ Palmas, Las _ San Bartolome	18887	-13.6155	28.9899
Spain	CANARIAS _ Palmas, Las _ Tinajo	5982	-13.7083	29.0461
Spain	CANARIAS _ Palmas, Las _ Teguise	21156	-13.547	29.0965
Spain	CANARIAS _ Palmas, Las _ Haria	5269	-13.4746	29.1626
Russian Federation	Kalmykija _ Laganskij _	20135	47.1227	45.2335
Russian Federation	Kalmykija _ Chernozemel'skij _	13289	46.0451	45.4496
Russian Federation	Astrahanskaja _ Limanskij _	32625	46.9892	45.8461
Russian Federation	Astrahanskaja _ Kamyzjakskij _	49671	48.1608	45.9246
Russian Federation	Astrahanskaja _ Ikrjaninskij _	48765	47.6685	45.9637
Russian Federation	Astrahanskaja _ Volodarskij _	48832	48.7557	46.2151
Russian Federation	Astrahanskaja _ Privolzhskij _	44566	48.1714	46.2894
Russian Federation	Astrahanskaja _ Astrahan' _	531297	48.0399	46.3624
Russian Federation	Kalmykija _ Jashkul'skij _	15305	45.6726	46.3693
Russian Federation	Astrahanskaja _ Narimanovskij _	46414	47.3349	46.421
Russian Federation	Astrahanskaja _ Krasnojarskij _	36365	48.4047	46.8844
Russian Federation	Kalmykija _ Justinskij _	10609	46.3234	47.0499
Russian Federation	Kalmykija _ Ketchenerovskij _	10647	44.9595	47.1194
Russian Federation	Astrahanskaja _ Enotaevskij _	27350	46.8437	47.2534
Russian Federation	Astrahanskaja _ Harabalinskij _	42043	47.6494	47.4026
Russian Federation	Kalmykija _ Oktjabr'skij _	9460	45.4697	47.5794
Russian Federation	Astrahanskaja _ Ahtubinskij _	72749	46.4698	48.1627
Russian Federation	Tyva _ Jerzinskij _	8488	95.9755	50.2175
Russian Federation	Tyva _ Mongun-Tajginskij _	5803	90.0951	50.296
Russian Federation	Tyva _ Tes-Hemskij _	8379	94.4263	50.6512
Russian Federation	Tyva _ Ovjurskij _	7198	92.3205	50.7844
Russian Federation	Orenburgskaja _ Mednogorsk _	27095	57.5993	51.3961
Russian Federation	Orenburgskaja _ Kuvandykskij _	42535	57.4564	51.3973

## Sheet: Africa
Country	Admininstration Unit	Population 2020	Longitude	Latitude
South Africa	Western Cape _ Eden _ Oudtshoorn	101435	22.243	-33.5995
South Africa	Western Cape _ Eden _ Kannaland	24110	21.2757	-33.4983
South Africa	Western Cape _ Central Karoo _ Laingsburg	9544	20.8541	-33.0384
South Africa	Eastern Cape _ Cacadu _ Ikwezi	10098	24.3484	-33.0213
South Africa	Eastern Cape _ Cacadu _ Camdeboo	54609	24.5594	-32.2686
South Africa	Northern Cape _ Namakwa _ Karoo Hoogland	13966	20.7812	-32.1065
South Africa	Western Cape _ West Coast _ Cederberg	58158	18.315	-32.1
South Africa	Western Cape _ Central Karoo _ Beaufort West	60842	23.7594	-31.9691
South Africa	Western Cape _ West Coast _ Matzikama	82443	18.5261	-31.6364
South Africa	Eastern Cape _ Chris Hani _ Inxuba Yethemba	66770	25.029	-31.5089
South Africa	Northern Cape _ Namakwa _ Hantam	21981	19.769	-31.4612
South Africa	Eastern Cape _ Joe Gqabi _ Gariep	33992	25.8144	-31.2891
South Africa	Northern Cape _ Pixley ka Seme _ Ubuntu	19712	23.6131	-31.2131
South Africa	Northern Cape _ Pixley ka Seme _ Kareeberg	13304	22.1235	-30.954
South Africa	Northern Cape _ Pixley ka Seme _ Umsobomvu	31554	25.0824	-30.7268
South Africa	Eastern Cape _ Joe Gqabi _ Maletswai	47843	26.6971	-30.6907
South Africa	Northern Cape _ Pixley ka Seme _ Emthanjeni	46781	24.0214	-30.6677
South Africa	Northern Cape _ Namakwa _ Kamiesberg	9164	17.9863	-30.5708
South Africa	Northern Cape _ Pixley ka Seme _ Renosterberg	12350	24.4543	-30.3392
South Africa	Northern Cape _ Pixley ka Seme _ Siyathemba	24583	22.7249	-29.661
South Africa	Northern Cape _ Pixley ka Seme _ Thembelihle	16476	24.1088	-29.6132
South Africa	Northern Cape _ Namakwa _ Nama Khoi	46445	17.7312	-29.2491
South Africa	Free State _ Xhariep _ Letsemeng	33134	25.4288	-29.1275
South Africa	Northern Cape _ Namakwa _ Khai-Ma	12830	19.3881	-29.1232
South Africa	Northern Cape _ Siyanda _ !Kheis	16264	22.1251	-28.9305
South Africa	Northern Cape _ Pixley ka Seme _ Siyancuma	36139	23.2551	-28.8483
Namibia	Karas _ Karasburg _40299050	205	17.6471	-28.7499
Namibia	Karas _ Karasburg _40299048	480	17.623	-28.72
Namibia	Karas _ Karasburg _40299046	551	17.6185	-28.7183
Namibia	Karas _ Karasburg _40299049	414	17.6267	-28.7164
Namibia	Karas _ Karasburg _40299047	384	17.6222	-28.7145
South Africa	Northern Cape _ Frances Baard _ Sol Plaatjie	282661	24.7256	-28.7022
Namibia	Karas _ Karasburg _40299045	325	17.5777	-28.6926
South Africa	Northern Cape _ Siyanda _ Kai !Garib	70144	20.953	-28.6907
Namibia	Karas _ Karasburg _40299051	341	18.4775	-28.6575
South Africa	Northern Cape _ Siyanda _ //Khara Hais	109327	21.1515	-28.5638
South Africa	Free State _ Lejweleputswa _ Tokologo	24744	25.2572	-28.56
Namibia	Karas _ Oranjemund _40601034	345	16.4098	-28.5579
Namibia	Karas _ Oranjemund _40601030	393	16.4283	-28.5555
Namibia	Karas _ Oranjemund _40601033	330	16.4109	-28.5555
Namibia	Karas _ Oranjemund _40601032	362	16.4164	-28.5553
Namibia	Karas _ Oranjemund _40601031	494	16.4226	-28.5545
Namibia	Karas _ Oranjemund _40601028	380	16.435	-28.5541
Namibia	Karas _ Oranjemund _40601027	388	16.4399	-28.5536
Namibia	Karas _ Oranjemund _40601022	348	16.4197	-28.5516
Namibia	Karas _ Oranjemund _40601029	553	16.4279	-28.5515
Namibia	Karas _ Oranjemund _40601021	415	16.4165	-28.5499
Namibia	Karas _ Oranjemund _40601023	237	16.4202	-28.5493
Namibia	Karas _ Oranjemund _40601026	482	16.4343	-28.5477
Namibia	Karas _ Oranjemund _40601024	197	16.4227	-28.5476
Namibia	Karas _ Oranjemund _40601025	469	16.4278	-28.5461
South Africa	Northern Cape _ Frances Baard _ Dikgatlong	56364	24.5069	-28.5421
Namibia	Karas _ Karasburg _40299052	175	18.7152	-28.4471
Namibia	Karas _ Karasburg _40299053	194	18.7806	-28.4343
Namibia	Karas _ Karasburg _40299029	299	17.4339	-28.3983
Namibia	Karas _ Karasburg _40299044	276	17.4149	-28.375
Namibia	Karas _ Karasburg _40299043	247	17.4159	-28.3716
Namibia	Karas _ Karasburg _40299035	1127	17.4104	-28.3686
Namibia	Karas _ Karasburg _40299042	282	17.4183	-28.3685
Namibia	Karas _ Karasburg _40299041	289	17.4156	-28.3684
Namibia	Karas _ Karasburg _40299030	629	17.4261	-28.367
Namibia	Karas _ Karasburg _40299040	367	17.413	-28.3664
Namibia	Karas _ Karasburg _40299039	220	17.416	-28.3648
Namibia	Karas _ Karasburg _40299038	236	17.4125	-28.3638
Namibia	Karas _ Karasburg _40299031	260	17.4209	-28.3635
Namibia	Karas _ Karasburg _40299037	208	17.4145	-28.3625
Namibia	Karas _ Karasburg _40299036	268	17.4129	-28.3613
Namibia	Karas _ Karasburg _40299032	95	17.4181	-28.3608
Namibia	Karas _ Karasburg _40299034	297	17.408	-28.3596
Namibia	Karas _ Karasburg _40299033	165	17.4147	-28.3595
Namibia	Karas _ Karasburg _40299054	636	19.6318	-28.3545
Namibia	Karas _ Karasburg _40299010	274	18.6471	-28.3484
South Africa	Northern Cape _ Siyanda _ Tsantsabane	37061	23.0416	-28.3245
Namibia	Karas _ Karasburg _40299028	72	17.6848	-28.2841
Namibia	Karas _ Karasburg _40299009	142	19.0586	-28.2784
Namibia	Karas _ Oranjemund _40699020	537	16.6102	-28.2355
South Africa	Northern Cape _ Siyanda _ Kgatelopele	20925	23.544	-28.1968
Namibia	Karas _ Karasburg _40299027	382	18.3018	-28.1824
Namibia	Karas _ Karasburg _40299055	249	19.8158	-28.1602
South Africa	Northern Cape _ Frances Baard _ Magareng	25242	24.8528	-28.1235
Namibia	Karas _ Karasburg _40299056	475	19.8246	-28.1161
Namibia	Karas _ Karasburg _40299011	327	18.6694	-28.0996
Namibia	Karas _ Karasburg _40299026	365	18.5325	-28.0977
Namibia	Karas _ Karasburg _40299057	128	19.8479	-28.0265
Namibia	Karas _ Karasburg _40298012	560	18.7288	-28.0241
Namibia	Karas _ Karasburg _40201015	437	18.7496	-28.021
Namibia	Karas _ Karasburg _40201014	303	18.7552	-28.0194
Namibia	Karas _ Karasburg _40201018	384	18.7392	-28.0129
Namibia	Karas _ Karasburg _40201016	446	18.7487	-28.0122
Namibia	Karas _ Karasburg _40201019	540	18.7412	-28.0114
Namibia	Karas _ Karasburg _40201017	577	18.744	-28.0105
Namibia	Karas _ Karasburg _40201022	432	18.736	-28.0102
Namibia	Karas _ Karasburg _40201020	620	18.7407	-28.0101
Namibia	Karas _ Karasburg _40299023	299	18.6975	-28.0098
Namibia	Karas _ Karasburg _40201013	345	18.7555	-28.0081
Namibia	Karas _ Karasburg _40201021	480	18.7401	-28.0079
Namibia	Karas _ Karasburg _40299025	208	18.6177	-27.9887
Namibia	Karas _ Oranjemund _40699015	371	16.7574	-27.9681
Namibia	Karas _ Oranjemund _40699014	311	16.7638	-27.9681
Namibia	Karas _ Oranjemund _40699016	294	16.7554	-27.9657
Namibia	Karas _ Oranjemund _40699019	268	16.7498	-27.9648
Namibia	Karas _ Oranjemund _40699013	598	16.7622	-27.9643
Namibia	Karas _ Oranjemund _40699017	232	16.754	-27.9621
Namibia	Karas _ Oranjemund _40699018	364	16.7499	-27.9611
Namibia	Karas _ Oranjemund _40699012	701	16.7614	-27.9595
Namibia	Karas _ Oranjemund _40699011	774	16.7562	-27.957
Namibia	Karas _ Oranjemund _40699010	324	16.7511	-27.9565
Namibia	Karas _ Oranjemund _40699009	425	16.7469	-27.9541
Namibia	Karas _ Oranjemund _40699008	359	16.7487	-27.9528
Namibia	Karas _ Oranjemund _40699007	355	16.7512	-27.9521
Namibia	Karas _ Oranjemund _40699005	466	16.7468	-27.9509
Namibia	Karas _ Oranjemund _40699006	563	16.7489	-27.9492
Namibia	Karas _ Oranjemund _40699004	522	16.7461	-27.9488
Namibia	Karas _ Oranjemund _40699003	345	16.7478	-27.9479
Namibia	Karas _ Oranjemund _40699002	344	16.7467	-27.9462
South Africa	Northern Cape _ John Taolo Gaetsewe _ Gamagara	92127	22.7471	-27.9408
Namibia	Karas _ Karasburg _40299024	268	18.6992	-27.9392
Namibia	Karas _ Karasburg _40299007	178	19.6881	-27.8973
South Africa	North West _ Dr Ruth Segomotsi Mompati _ Lekwa-Teemane	61014	25.1226	-27.8839
Namibia	Karas _ Oranjemund _40699001	30	17.0883	-27.8753
Namibia	Karas _ Karasburg _40299008	199	19.2669	-27.8513
South Africa	Free State _ Lejweleputswa _ Tswelopele	40390	25.9239	-27.8391
Namibia	Karas _ Karasburg _40299003	129	18.6781	-27.8065
Namibia	Karas _ Karasburg _40299001	424	17.9303	-27.8027
South Africa	Northern Cape _ Frances Baard _ Phokwane	61012	24.6884	-27.7693
Namibia	Karas _ Karasburg _40299002	501	18.3787	-27.7465
Namibia	Karas _ Karasburg _40299005	147	19.1612	-27.4961
Namibia	Karas _ Karasburg _40299006	107	19.6608	-27.4864
Namibia	Karas _ Luderitz _40599050	9	15.9061	-27.4574
Namibia	Karas _ Karasburg _40299004	207	18.7968	-27.4433
South Africa	Northern Cape _ John Taolo Gaetsewe _ Ga-Segonyana	114391	23.3833	-27.4235
South Africa	North West _ Dr Ruth Segomotsi Mompati _ Greater Taung	164085	24.7202	-27.3995
Namibia	Karas _ Berseba _40199043	332	17.3482	-27.3458
Namibia	Karas _ Keetmanshoop Urban _40399037	267	17.9981	-27.3056
Namibia	Karas _ Keetmanshoop Urban _40399036	367	18.5492	-27.2936
Namibia	Karas _ Luderitz _40599051	22	16.5382	-27.2702
Namibia	Karas _ Keetmanshoop Urban _40399027	142	19.7605	-27.227
South Africa	North West _ Dr Ruth Segomotsi Mompati _ Mamusa	69649	25.2869	-27.2002
Namibia	Karas _ Keetmanshoop Urban _40399031	126	19.1426	-27.1635
Namibia	Karas _ Keetmanshoop Urban _40399028	70	19.5124	-27.0861
Namibia	Karas _ Keetmanshoop Urban _40399030	166	19.3422	-27.0347
Namibia	Karas _ Keetmanshoop Urban _40399035	221	18.4208	-26.9981
Namibia	Karas _ Keetmanshoop Urban _40399026	76	19.887	-26.9955
South Africa	North West _ Dr Ruth Segomotsi Mompati _ Naledi	71559	24.716	-26.9445
Namibia	Karas _ Keetmanshoop Urban _40399038	479	17.8994	-26.9269
South Africa	Northern Cape _ John Taolo Gaetsewe _ Joe Morolong	85768	23.7614	-26.9172
Namibia	Karas _ Berseba _40199042	176	16.9568	-26.9121
Namibia	Karas _ Keetmanshoop Urban _40399029	111	19.5924	-26.8979
Namibia	Karas _ Keetmanshoop Urban _40399032	203	18.8448	-26.8468
Namibia	Karas _ Keetmanshoop Urban _40399023	633	19.6541	-26.7986
Namibia	Karas _ Keetmanshoop Urban _40399021	671	19.6579	-26.7986
Namibia	Karas _ Keetmanshoop Urban _40399024	247	19.6467	-26.7979
Namibia	Karas _ Keetmanshoop Urban _40399022	439	19.6538	-26.7961
Namibia	Karas _ Keetmanshoop Urban _40399020	242	19.656	-26.7939
Namibia	Karas _ Keetmanshoop Urban _40399019	9	19.6769	-26.7653
Namibia	Karas _ Keetmanshoop Urban _40399025	127	19.2286	-26.7635
Namibia	Karas _ Keetmanshoop Urban _40399018	178	19.8409	-26.7157
South Africa	Northern Cape _ Siyanda _ Mier	6741	20.1131	-26.7109
Namibia	Karas _ Keetmanshoop Urban _40399034	220	18.3667	-26.691
Namibia	Karas _ Keetmanshoop Urban _40399039	86	17.8845	-26.6881
Namibia	Karas _ Berseba _40199041	326	17.3148	-26.6837
Namibia	Karas _ Luderitz _40599004	217	16.2623	-26.668
Namibia	Karas _ Luderitz _40501049	301	15.1567	-26.667
Namibia	Karas _ Luderitz _40599003	565	16.2675	-26.6619
Namibia	Karas _ Luderitz _40501048	190	15.151	-26.6557
Namibia	Karas _ Luderitz _40501047	255	15.1638	-26.6541
Namibia	Karas _ Luderitz _40501035	200	15.174	-26.6515
Namibia	Karas _ Luderitz _40501043	119	15.1553	-26.6504
Namibia	Karas _ Luderitz _40501046	256	15.1661	-26.6503
Namibia	Karas _ Luderitz _40501042	177	15.1525	-26.6503
Namibia	Karas _ Luderitz _40501045	432	15.1637	-26.6491
Namibia	Karas _ Luderitz _40501044	415	15.1626	-26.649
Namibia	Karas _ Luderitz _40501034	227	15.1783	-26.6479
Namibia	Karas _ Luderitz _40501031	214	15.1766	-26.6471
Namibia	Karas _ Luderitz _40501040	262	15.1567	-26.6471
Namibia	Karas _ Luderitz _40501032	215	15.1777	-26.6471
Namibia	Karas _ Luderitz _40501039	418	15.1637	-26.6471
Namibia	Karas _ Luderitz _40501036	398	15.1683	-26.6469
Namibia	Karas _ Luderitz _40501033	246	15.1785	-26.6467
Namibia	Karas _ Luderitz _40501030	190	15.177	-26.6462
Namibia	Karas _ Luderitz _40501028	268	15.1794	-26.6462
Namibia	Karas _ Luderitz _40501029	176	15.1784	-26.646
Namibia	Karas _ Luderitz _40501038	262	15.1652	-26.6458
Namibia	Karas _ Luderitz _40501020	451	15.1725	-26.6454
Namibia	Karas _ Luderitz _40501027	237	15.1785	-26.6453
Namibia	Karas _ Luderitz _40501037	460	15.1663	-26.6452
Namibia	Karas _ Luderitz _40501018	324	15.1708	-26.6451
Namibia	Karas _ Luderitz _40501026	178	15.1782	-26.6446
Namibia	Karas _ Luderitz _40501017	254	15.1696	-26.6445
Namibia	Karas _ Luderitz _40501025	264	15.177	-26.6443
Namibia	Karas _ Luderitz _40501019	314	15.1714	-26.6443
Namibia	Karas _ Luderitz _40501011	334	15.159	-26.6436
Namibia	Karas _ Luderitz _40501016	364	15.1679	-26.6435
Namibia	Karas _ Luderitz _40501024	297	15.1781	-26.6431
Namibia	Karas _ Luderitz _40501012	572	15.1623	-26.643
Namibia	Karas _ Luderitz _40501023	280	15.177	-26.6427
Namibia	Karas _ Luderitz _40501015	319	15.1654	-26.6426
Namibia	Karas _ Luderitz _40501021	319	15.1736	-26.6418
Namibia	Karas _ Luderitz _40501014	43	15.1664	-26.6397
Namibia	Karas _ Luderitz _40501022	265	15.1776	-26.6394
Namibia	Karas _ Luderitz _40501013	457	15.1688	-26.6393
Namibia	Karas _ Luderitz _40501010	409	15.1633	-26.6352
Namibia	Karas _ Luderitz _40501008	447	15.1731	-26.6348
Namibia	Karas _ Luderitz _40501009	371	15.1681	-26.6334
Namibia	Karas _ Luderitz _40501007	370	15.1807	-26.6333
Namibia	Karas _ Luderitz _40501006	348	15.1793	-26.6289
Namibia	Karas _ Keetmanshoop Rural _40498045	549	18.1776	-26.6225
Namibia	Karas _ Luderitz _40501005	362	15.1695	-26.6221
Namibia	Karas _ Berseba _40199029	262	17.484	-26.6213
Namibia	Karas _ Berseba _40199040	145	17.2535	-26.6174
Namibia	Karas _ Luderitz _40599002	360	16.273	-26.6096
Namibia	Karas _ Keetmanshoop Rural _40401044	642	18.1567	-26.5975
Namibia	Karas _ Keetmanshoop Rural _40401043	495	18.1561	-26.5956
Namibia	Karas _ Keetmanshoop Rural _40401042	521	18.1551	-26.5949
Namibia	Karas _ Keetmanshoop Rural _40401036	572	18.1466	-26.5947
Namibia	Karas _ Keetmanshoop Rural _40401037	536	18.1499	-26.5934
Namibia	Karas _ Keetmanshoop Rural _40401034	584	18.1433	-26.5933
Namibia	Karas _ Keetmanshoop Rural _40401041	526	18.1545	-26.5924
Namibia	Karas _ Keetmanshoop Rural _40401019	401	18.137	-26.5924
Namibia	Karas _ Keetmanshoop Rural _40401035	600	18.1449	-26.592
Namibia	Karas _ Keetmanshoop Rural _40401032	655	18.1465	-26.5912
Namibia	Karas _ Keetmanshoop Rural _40401040	440	18.1565	-26.591
Namibia	Karas _ Keetmanshoop Rural _40401033	627	18.1435	-26.5908
Namibia	Karas _ Keetmanshoop Rural _40401038	898	18.1497	-26.5907
Namibia	Karas _ Keetmanshoop Rural _40401030	575	18.1484	-26.5896
Namibia	Karas _ Keetmanshoop Rural _40401031	627	18.1466	-26.5895
Namibia	Karas _ Keetmanshoop Rural _40401039	509	18.1529	-26.589
Namibia	Karas _ Keetmanshoop Rural _40401024	620	18.1424	-26.5882
Namibia	Karas _ Keetmanshoop Rural _40401029	579	18.1497	-26.5879
Namibia	Karas _ Keetmanshoop Rural _40401025	662	18.1456	-26.5871
Namibia	Karas _ Keetmanshoop Rural _40401027	458	18.1504	-26.5865
Namibia	Karas _ Keetmanshoop Rural _40401028	550	18.1532	-26.5864
Namibia	Karas _ Keetmanshoop Rural _40401026	764	18.1468	-26.5857
Namibia	Karas _ Keetmanshoop Rural _40401022	449	18.1475	-26.5827
Namibia	Karas _ Keetmanshoop Rural _40401023	637	18.1441	-26.5825
Namibia	Karas _ Keetmanshoop Rural _40401015	446	18.1197	-26.5819
Namibia	Karas _ Keetmanshoop Rural _40401018	557	18.1323	-26.5819
Namibia	Karas _ Keetmanshoop Rural _40401017	385	18.1266	-26.581
Namibia	Karas _ Keetmanshoop Rural _40401016	291	18.1228	-26.5803
Namibia	Karas _ Keetmanshoop Rural _40401021	626	18.1532	-26.5789
Namibia	Karas _ Keetmanshoop Rural _40401020	488	18.1499	-26.5769
Namibia	Karas _ Keetmanshoop Rural _40401014	390	18.1252	-26.5769
Namibia	Karas _ Keetmanshoop Rural _40401010	466	18.1558	-26.5764
Namibia	Karas _ Keetmanshoop Rural _40401012	516	18.148	-26.576
Namibia	Karas _ Keetmanshoop Rural _40401013	683	18.1357	-26.5752
Namibia	Karas _ Keetmanshoop Rural _40401009	424	18.1562	-26.5745
Namibia	Karas _ Keetmanshoop Rural _40401006	565	18.1436	-26.5733
Namibia	Karas _ Keetmanshoop Rural _40401011	429	18.1524	-26.5732
Namibia	Karas _ Keetmanshoop Rural _40401005	815	18.139	-26.5723
Namibia	Karas _ Keetmanshoop Rural _40401002	353	18.1238	-26.5722
Namibia	Karas _ Keetmanshoop Rural _40401008	493	18.156	-26.5715
Namibia	Karas _ Keetmanshoop Rural _40401003	486	18.1313	-26.5688
Namibia	Karas _ Keetmanshoop Rural _40401004	495	18.1356	-26.568
Namibia	Karas _ Keetmanshoop Rural _40401007	696	18.1549	-26.5663
Namibia	Karas _ Berseba _40199039	605	17.1735	-26.5383
Namibia	Karas _ Berseba _40199036	225	17.1637	-26.5281
Namibia	Karas _ Keetmanshoop Urban _40399040	151	17.9494	-26.5209
Namibia	Karas _ Berseba _40199037	600	17.1583	-26.5116
Namibia	Karas _ Berseba _40199035	381	17.1397	-26.5074
Namibia	Karas _ Berseba _40199034	115	17.1474	-26.5032
Namibia	Karas _ Keetmanshoop Urban _40399016	221	19.7321	-26.502
Namibia	Karas _ Berseba _40199038	289	17.1602	-26.5011
Namibia	Karas _ Berseba _40199028	300	17.8474	-26.493
Namibia	Karas _ Keetmanshoop Rural _40498001	168	18.1225	-26.4826
Namibia	Karas _ Keetmanshoop Urban _40399013	99	19.1038	-26.4748
Namibia	Karas _ Berseba _40199033	35	17.1208	-26.447
Namibia	Karas _ Berseba _40199032	345	16.8565	-26.4281
Namibia	Karas _ Berseba _40199027	221	17.6924	-26.404
Namibia	Karas _ Keetmanshoop Urban _40399014	163	19.4827	-26.3771
Namibia	Karas _ Keetmanshoop Urban _40399033	350	18.3183	-26.375
Namibia	Karas _ Keetmanshoop Urban _40399017	253	18.7765	-26.3581
Namibia	Karas _ Berseba _40199023	301	17.8798	-26.2415
Namibia	Karas _ Berseba _40199030	268	17.2507	-26.2225
Namibia	Karas _ Berseba _40199012	315	18.1899	-26.179
Namibia	Karas _ Berseba _40199011	481	18.4173	-26.1487
Namibia	Karas _ Berseba _40199013	197	18.2717	-26.1331
South Africa	North West _ Dr Ruth Segomotsi Mompati _ Kagisano/Molopo	101378	23.7685	-26.1217
Namibia	Karas _ Keetmanshoop Urban _40399011	174	19.1678	-26.1175
Namibia	Karas _ Berseba _40199010	696	18.5797	-26.0745
Namibia	Karas _ Berseba _40199026	274	17.5528	-26.0711
Namibia	Karas _ Berseba _40199031	171	16.7971	-26.0666
Namibia	Karas _ Berseba _40199022	275	17.9916	-26.0404
Namibia	Karas _ Berseba _40199024	385	17.766	-26.0115
Namibia	Karas _ Keetmanshoop Urban _40399012	150	18.7907	-25.9944
Namibia	Karas _ Berseba _40199025	624	17.7586	-25.9862
Namibia	Karas _ Keetmanshoop Urban _40399015	204	19.8355	-25.9732
Namibia	Karas _ Keetmanshoop Urban _40398010	63	19.1615	-25.9693
Namibia	Karas _ Luderitz _40599001	243	15.6852	-25.959
Namibia	Karas _ Berseba _40199014	268	18.2382	-25.9564
Namibia	Karas _ Keetmanshoop Urban _40301005	212	19.1197	-25.935
Namibia	Karas _ Keetmanshoop Urban _40301009	379	19.1331	-25.9323
Namibia	Karas _ Keetmanshoop Urban _40301008	485	19.1343	-25.9286
Namibia	Karas _ Keetmanshoop Urban _40301006	562	19.1322	-25.928
Namibia	Karas _ Keetmanshoop Urban _40301007	323	19.1346	-25.9264
Namibia	Karas _ Keetmanshoop Urban _40398004	42	19.1735	-25.9209
Namibia	Karas _ Berseba _40199015	104	18.1238	-25.8955
Namibia	Karas _ Keetmanshoop Urban _40399003	351	19.4913	-25.8918
Namibia	Karas _ Berseba _40199016	396	18.1218	-25.8877
Namibia	Karas _ Berseba _40199017	260	18.1293	-25.8861
Namibia	Karas _ Berseba _40199018	377	18.13	-25.8829
Namibia	Karas _ Berseba _40199019	426	18.1232	-25.88
Namibia	Karas _ Berseba _40199020	193	18.1357	-25.877
Namibia	Karas _ Berseba _40199021	131	17.7976	-25.8722
Namibia	Karas _ Berseba _40199002	235	17.1469	-25.8712
Namibia	Karas _ Berseba _40199009	336	18.4512	-25.8579
South Africa	North West _ Ngaka Modiri Molema _ Ratlou	104036	24.6099	-25.845
Namibia	Karas _ Berseba _40199006	247	17.7171	-25.7655
Namibia	Karas _ Berseba _40199001	335	16.6767	-25.7612
Botswana	Kgalagadi _ Kgalagadi South _ NA	34974	22.4184	-25.754
Namibia	Karas _ Berseba _40199005	292	17.6927	-25.7446
Namibia	Karas _ Berseba _40199004	489	17.5189	-25.7387
Namibia	Karas _ Keetmanshoop Urban _40399002	166	19.1833	-25.7028
Namibia	Karas _ Keetmanshoop Urban _40399001	319	18.808	-25.6973
Namibia	Karas _ Berseba _40199007	229	17.8844	-25.6785
Namibia	Karas _ Berseba _40199003	237	17.3892	-25.6614
Namibia	Karas _ Berseba _40199008	726	18.2812	-25.636
Namibia	Hardap _ Gibeon _30199053	284	17.3191	-25.5476
Namibia	Hardap _ Gibeon _30199054	234	16.9729	-25.4957
Madagascar	Toliary _ ANDROY _ Tsihombe	177317	45.2647	-25.4869
Namibia	Hardap _ Gibeon _30199055	127	16.5349	-25.4402
Namibia	Hardap _ Gibeon _30199056	163	16.168	-25.4327
Namibia	Hardap _ Gibeon _30199051	521	17.7182	-25.4096
Namibia	Hardap _ Gibeon _30199049	221	18.0609	-25.3995
Namibia	Hardap _ Gibeon _30199048	265	18.3623	-25.3855
Namibia	Hardap _ Mariental Rural _30299073	185	18.9566	-25.3477
Namibia	Hardap _ Mariental Rural _30299071	242	18.6134	-25.344
Namibia	Hardap _ Gibeon _30199047	158	18.2843	-25.3382
Namibia	Hardap _ Gibeon _30199052	177	17.3897	-25.3338
Namibia	Hardap _ Mariental Rural _30299076	279	19.7636	-25.3141
Namibia	Hardap _ Gibeon _30199046	191	18.2323	-25.3054
Namibia	Hardap _ Mariental Rural _30299074	305	19.2717	-25.2907
Namibia	Hardap _ Gibeon _30199050	180	17.9298	-25.2654
Botswana	Gemsbok/Transfrontier Park _ Gemsbok/Transfrontier Park _ NA	38	21.0438	-25.199
Namibia	Hardap _ Gibeon _30199032	298	17.0928	-25.1695
Namibia	Hardap _ Gibeon _30198042	452	17.7287	-25.149
Namibia	Hardap _ Gibeon _30199045	263	18.2098	-25.1468
Madagascar	Toliary _ ANDROY _ Beloha	148656	44.7242	-25.1329
Madagascar	Toliary _ ANOSY _ Amboasary Atsimo	251093	46.4144	-25.1297
Namibia	Hardap _ Gibeon _30101041	589	17.7786	-25.1278
Namibia	Hardap _ Gibeon _30101040	525	17.7726	-25.1231
Namibia	Hardap _ Gibeon _30101039	490	17.7666	-25.1227
Namibia	Hardap _ Gibeon _30101038	420	17.7604	-25.1226
Namibia	Hardap _ Gibeon _30101037	600	17.765	-25.1179
Madagascar	Toliary _ ANDROY _ Ambovombe Androy	662944	46.0117	-25.1146
Namibia	Hardap _ Gibeon _30199033	600	17.4869	-25.081
Namibia	Hardap _ Gibeon _30199021	251	16.7644	-25.0691
Namibia	Hardap _ Gibeon _30199043	274	17.974	-25.0549
Namibia	Hardap _ Gibeon _30199036	185	17.8388	-25.0376
Namibia	Hardap _ Mariental Rural _30299070	236	18.521	-25.0238
Namibia	Hardap _ Gibeon _30199044	348	18.2064	-25.0088
Namibia	Hardap _ Gibeon _30199020	120	16.418	-25.0082
Namibia	Hardap _ Gibeon _30199035	166	17.7709	-25.0012
Namibia	Hardap _ Gibeon _30199031	194	17.3058	-24.9952
Namibia	Hardap _ Mariental Rural _30299075	128	19.5215	-24.9838
Namibia	Hardap _ Gibeon _30199019	309	15.9319	-24.9748
Namibia	Hardap _ Gibeon _30199034	286	17.6575	-24.9623
Namibia	Hardap _ Mariental Rural _30299072	330	19.0201	-24.9369
Namibia	Hardap _ Gibeon _30199030	346	17.1471	-24.917
Namibia	Hardap _ Gibeon _30199022	76	16.9695	-24.9102
Namibia	Hardap _ Mariental Rural _30299068	145	18.8095	-24.8613
Namibia	Hardap _ Mariental Rural _30299069	248	18.7945	-24.8595
Namibia	Hardap _ Mariental Rural _30299067	293	18.8107	-24.8507
Namibia	Hardap _ Mariental Rural _30299066	384	18.808	-24.8466
Namibia	Hardap _ Mariental Rural _30299065	275	18.8083	-24.845
Namibia	Hardap _ Gibeon _30199023	452	16.9779	-24.8439
Namibia	Hardap _ Mariental Rural _30299064	293	18.8069	-24.8438
Namibia	Hardap _ Gibeon _30199025	802	16.9888	-24.8369
Namibia	Hardap _ Gibeon _30199024	260	16.9848	-24.8349
Namibia	Hardap _ Gibeon _30199026	564	16.9883	-24.8326
Namibia	Hardap _ Gibeon _30199027	300	16.9911	-24.8312
Namibia	Hardap _ Gibeon _30199028	194	16.9901	-24.8297
Namibia	Hardap _ Mariental Rural _30299063	24	18.8252	-24.8272
Namibia	Hardap _ Mariental Rural _30299062	225	18.4597	-24.8223
Namibia	Hardap _ Gibeon _30199016	260	15.2755	-24.8044
Namibia	Hardap _ Mariental Rural _30299060	328	18.1248	-24.7745
Namibia	Hardap _ Gibeon _30198029	209	16.9874	-24.7679
Botswana	Jwaneng _ Jwaneng _ NA	21458	24.8044	-24.7404
Namibia	Hardap _ Gibeon _30199012	50	16.1535	-24.7113
Namibia	Hardap _ Gibeon _30199010	166	16.6982	-24.7072
Namibia	Hardap _ Mariental Urban _30399031	227	17.7764	-24.6939
Botswana	Southern _ Ngwaketse West _ NA	17801	24.0587	-24.6649
Namibia	Hardap _ Mariental Rural _30299046	170	19.0298	-24.662
Namibia	Hardap _ Mariental Rural _30299045	596	19.6449	-24.6499
Namibia	Hardap _ Gibeon _30199008	105	17.1498	-24.6463
Namibia	Hardap _ Mariental Urban _30301011	669	17.9754	-24.6416
Namibia	Hardap _ Mariental Urban _30301009	698	17.9785	-24.641
Namibia	Hardap _ Mariental Urban _30301010	787	17.9764	-24.6405
Namibia	Hardap _ Mariental Urban _30301012	669	17.9695	-24.6403
Namibia	Hardap _ Mariental Urban _30301008	542	17.9826	-24.6403
Namibia	Hardap _ Mariental Urban _30301013	825	17.9667	-24.6398
Namibia	Hardap _ Mariental Urban _30301014	600	17.9648	-24.6392
Namibia	Hardap _ Mariental Urban _30301015	561	17.9632	-24.6389
Namibia	Hardap _ Mariental Urban _30301016	433	17.9617	-24.6388
Namibia	Hardap _ Mariental Urban _30301021	868	17.9692	-24.6385
Namibia	Hardap _ Mariental Urban _30301017	542	17.9602	-24.6382
Namibia	Hardap _ Mariental Urban _30301020	863	17.9639	-24.6374
Namibia	Hardap _ Mariental Urban _30301018	419	17.9612	-24.6372
Namibia	Hardap _ Mariental Urban _30301022	775	17.9652	-24.6366
Namibia	Hardap _ Mariental Urban _30301023	445	17.9673	-24.6358
Namibia	Hardap _ Mariental Urban _30301007	611	17.9792	-24.6358
Namibia	Hardap _ Mariental Urban _30301019	838	17.9607	-24.6355
Namibia	Hardap _ Mariental Urban _30301024	835	17.9705	-24.6349
Namibia	Hardap _ Mariental Urban _30301025	800	17.9671	-24.634
Namibia	Hardap _ Mariental Urban _30301006	163	17.9782	-24.6339
Namibia	Hardap _ Mariental Urban _30301026	856	17.9659	-24.6297
Namibia	Hardap _ Mariental Urban _30301029	758	17.9544	-24.6284
Namibia	Hardap _ Mariental Urban _30399030	287	17.9436	-24.6263
Namibia	Hardap _ Mariental Urban _30301027	609	17.9722	-24.6234
Namibia	Hardap _ Mariental Urban _30301028	980	17.9641	-24.6226
Namibia	Hardap _ Mariental Rural _30299061	259	18.5599	-24.6203
Namibia	Hardap _ Gibeon _30199011	137	16.3313	-24.6118
Namibia	Hardap _ Gibeon _30199014	264	15.8834	-24.5996
Namibia	Hardap _ Mariental Urban _30398005	137	17.9783	-24.5988
Namibia	Hardap _ Mariental Urban _30399032	458	17.3998	-24.5885
Namibia	Hardap _ Mariental Urban _30399004	324	17.9377	-24.5677
Namibia	Hardap _ Mariental Urban _30399003	1442	17.8494	-24.5215
Namibia	Hardap _ Gibeon _30199009	177	16.8625	-24.5213
Namibia	Hardap _ Mariental Urban _30399002	885	17.9076	-24.508
Namibia	Hardap _ Mariental Rural _30299059	292	18.3463	-24.5077
Namibia	Hardap _ Gibeon _30199015	54	15.2087	-24.5048
Namibia	Hardap _ Gibeon _30199013	95	16.0289	-24.4551
Namibia	Hardap _ Gibeon _30199005	94	16.4074	-24.4137
Namibia	Hardap _ Mariental Rural _30299047	371	18.8426	-24.4077
Madagascar	Toliary _ ANDROY _ Bekily	185300	45.4051	-24.3851
Namibia	Hardap _ Gibeon _30199007	209	17.036	-24.3705
Namibia	Hardap _ Mariental Rural _30299052	285	18.3856	-24.3522
Namibia	Hardap _ Mariental Rural _30299051	445	18.3889	-24.3521
Namibia	Hardap _ Mariental Rural _30299053	316	18.3855	-24.3507
Madagascar	Toliary _ ATSIMO ANDREFANA _ Ampanihy	422904	44.5656	-24.3501
Namibia	Hardap _ Mariental Rural _30299055	466	18.3874	-24.3501
Namibia	Hardap _ Mariental Rural _30299056	202	18.3899	-24.3495
Namibia	Hardap _ Mariental Rural _30299054	271	18.3854	-24.3494
Namibia	Hardap _ Mariental Rural _30299050	242	18.4038	-24.3437
Namibia	Hardap _ Mariental Rural _30299049	69	18.4469	-24.3398
Namibia	Hardap _ Mariental Rural _30299058	528	18.1134	-24.3305
Namibia	Hardap _ Mariental Rural _30299057	72	18.3989	-24.3039
Namibia	Hardap _ Mariental Rural _30299044	232	19.7774	-24.303
Namibia	Hardap _ Gibeon _30199006	75	16.6577	-24.3008
Namibia	Hardap _ Mariental Urban _30399001	395	17.5384	-24.2729
Namibia	Hardap _ Mariental Rural _30299048	327	18.565	-24.26
Namibia	Hardap _ Rehoboth Rural _30499049	103	16.4278	-24.2589
Namibia	Hardap _ Gibeon _30199004	125	16.1454	-24.2279
Namibia	Hardap _ Mariental Rural _30299027	532	19.1303	-24.2052
Namibia	Hardap _ Rehoboth Rural _30499048	123	16.6084	-24.1947
Namibia	Hardap _ Mariental Rural _30201029	181	19.1124	-24.1446
Namibia	Hardap _ Mariental Rural _30201031	434	19.1033	-24.1408
Namibia	Hardap _ Mariental Rural _30201032	673	19.1053	-24.139
Namibia	Hardap _ Mariental Rural _30201030	201	19.1133	-24.1371
Namibia	Hardap _ Mariental Rural _30201033	290	19.1043	-24.1355
Namibia	Hardap _ Mariental Rural _30201034	339	19.1013	-24.1339
Namibia	Hardap _ Mariental Rural _30201036	304	19.1005	-24.132
Namibia	Hardap _ Mariental Rural _30201038	314	19.1018	-24.1314
Namibia	Hardap _ Mariental Rural _30201039	307	19.1029	-24.1312
Namibia	Hardap _ Mariental Rural _30201041	485	19.1061	-24.1312
Namibia	Hardap _ Mariental Rural _30201035	207	19.099	-24.1307
Namibia	Hardap _ Mariental Rural _30201040	322	19.1037	-24.1292
Namibia	Hardap _ Rehoboth Rural _30499043	173	17.0114	-24.1284
Namibia	Hardap _ Mariental Rural _30201037	283	19.1	-24.1282
Namibia	Hardap _ Rehoboth Rural _30499047	129	16.5358	-24.1209
Namibia	Hardap _ Mariental Rural _30298028	140	19.1412	-24.1071
Namibia	Hardap _ Rehoboth Rural _30499042	123	16.748	-24.0991
Namibia	Hardap _ Rehoboth Rural _30499030	443	17.6101	-24.0885
Namibia	Hardap _ Mariental Rural _30299007	518	17.9697	-24.0753
Namibia	Hardap _ Rehoboth Rural _30499032	454	17.5843	-24.0745
Namibia	Hardap _ Rehoboth Rural _30499031	448	17.5887	-24.0704
Namibia	Hardap _ Rehoboth Rural _30499046	253	17.1299	-24.0529
Namibia	Hardap _ Rehoboth Rural _30499044	203	17.1125	-24.0477
Namibia	Hardap _ Rehoboth Rural _30499045	590	17.1271	-24.0418
Namibia	Hardap _ Gibeon _30199003	124	16.1136	-24.0361
Namibia	Hardap _ Mariental Rural _30299042	196	19.3831	-24.022
Namibia	Hardap _ Gibeon _30199002	144	15.1418	-24.0093
Namibia	Hardap _ Mariental Rural _30299043	429	19.7812	-24.0086
Botswana	Kgalagadi _ Kgalagadi North _ NA	25958	21.6741	-24.0064
Namibia	Hardap _ Mariental Rural _30299024	114	18.3183	-24.0014
Namibia	Hardap _ Rehoboth Rural _30499040	115	16.4132	-23.9941
Namibia	Hardap _ Rehoboth Rural _30499035	138	17.0715	-23.981
Namibia	Hardap _ Rehoboth Rural _30499041	339	16.5433	-23.9747
Namibia	Hardap _ Rehoboth Rural _30499029	225	17.5815	-23.9731
Namibia	Hardap _ Rehoboth Rural _30499033	140	17.4224	-23.9562
Namibia	Hardap _ Rehoboth Rural _30499034	187	17.2847	-23.9495
Namibia	Hardap _ Mariental Rural _30299008	51	18.064	-23.9488
Namibia	Hardap _ Mariental Rural _30299025	299	18.5795	-23.9331
Botswana	Kweneng _ Kweneng West _ NA	56608	24.3697	-23.9308
Namibia	Hardap _ Mariental Rural _30299010	231	18.0528	-23.928
Namibia	Hardap _ Mariental Rural _30299009	106	18.0481	-23.9279
Namibia	Hardap _ Rehoboth Rural _30499028	250	17.5069	-23.9272
Namibia	Hardap _ Mariental Rural _30299011	282	18.0527	-23.9242
Namibia	Hardap _ Mariental Rural _30299012	322	18.0478	-23.9214
Namibia	Hardap _ Mariental Rural _30299013	307	18.0578	-23.9204
Namibia	Hardap _ Mariental Rural _30299014	287	18.0545	-23.918
Namibia	Hardap _ Rehoboth Rural _30499038	105	16.8328	-23.9175
Namibia	Hardap _ Mariental Rural _30299015	55	18.0263	-23.9004
Namibia	Hardap _ Mariental Rural _30299006	46	17.9206	-23.8989
Namibia	Hardap _ Mariental Rural _30299019	68	18.1794	-23.8956
Namibia	Hardap _ Rehoboth Rural _30499027	68	17.5123	-23.8846
Namibia	Hardap _ Rehoboth Rural _30499039	118	16.5985	-23.8792
Namibia	Khomas _ Windhoek East _60899002	146	16.2444	-23.8542
Namibia	Hardap _ Mariental Rural _30299026	400	18.9946	-23.854
Namibia	Hardap _ Rehoboth Rural _30499023	130	17.1663	-23.8364
Namibia	Khomas _ Windhoek East _60899001	129	15.9113	-23.8288
Namibia	Hardap _ Mariental Rural _30299003	78	17.752	-23.8271
Namibia	Hardap _ Rehoboth Rural _30499037	128	16.8372	-23.821
Namibia	Hardap _ Rehoboth Rural _30499036	103	16.9173	-23.8195
Namibia	Hardap _ Rehoboth Rural _30499025	140	17.4041	-23.8186
Namibia	Omaheke _ Aminuis _90199036	478	19.5926	-23.8116
Namibia	Hardap _ Mariental Rural _30299016	88	18.0371	-23.8114
Namibia	Omaheke _ Aminuis _90199035	451	19.9022	-23.8011
Namibia	Hardap _ Mariental Rural _30299005	36	17.899	-23.8006
Namibia	Omaheke _ Aminuis _90199037	415	19.3566	-23.7962
Namibia	Hardap _ Rehoboth Rural _30499019	329	16.6387	-23.7945
Botswana	Kweneng _ Kweneng East _ NA	344340	25.6081	-23.7909
Namibia	Hardap _ Rehoboth Rural _30499015	60	16.3925	-23.7877
Namibia	Hardap _ Rehoboth Rural _30499022	112	17.0415	-23.7876
Namibia	Hardap _ Rehoboth Rural _30499020	92	16.7275	-23.7723
Namibia	Hardap _ Mariental Rural _30299020	91	18.2518	-23.763
Namibia	Hardap _ Rehoboth Rural _30499017	87	16.5151	-23.757
Namibia	Hardap _ Mariental Rural _30299001	18	17.5574	-23.7484
Namibia	Hardap _ Rehoboth Rural _30499024	177	17.2395	-23.7472
Namibia	Hardap _ Mariental Rural _30299023	113	18.4913	-23.7331
Namibia	Hardap _ Rehoboth Rural _30499026	203	17.4449	-23.7273
Namibia	Hardap _ Mariental Rural _30299018	73	18.1222	-23.7165
Namibia	Omaheke _ Aminuis _90199024	261	19.3388	-23.7071
Namibia	Omaheke _ Aminuis _90199025	18	19.3528	-23.7044
Namibia	Hardap _ Rehoboth Rural _30499016	88	16.3778	-23.7007
Namibia	Hardap _ Mariental Rural _30299017	148	18.0213	-23.6987
Namibia	Omaheke _ Aminuis _90199027	425	19.4043	-23.6949
Namibia	Hardap _ Mariental Rural _30299021	35	18.3344	-23.6835
Namibia	Hardap _ Rehoboth Rural _30499021	189	16.9322	-23.6814
Namibia	Hardap _ Rehoboth Rural _30499018	145	16.6057	-23.6764
Namibia	Omaheke _ Aminuis _90199029	482	19.7054	-23.6716
Namibia	Omaheke _ Aminuis _90199034	444	19.9577	-23.6714
Namibia	Hardap _ Mariental Rural _30299004	40	17.8894	-23.6673
Namibia	Hardap _ Rehoboth Rural _30499008	82	17.3639	-23.6644
Namibia	Hardap _ Mariental Rural _30299002	55	17.6869	-23.6617
Namibia	Omaheke _ Aminuis _90199028	384	19.5051	-23.6568
Namibia	Khomas _ Windhoek East _60899003	178	16.2625	-23.6486
Namibia	Omaheke _ Aminuis _90199023	278	19.3443	-23.6482
Namibia	Omaheke _ Aminuis _90199026	171	19.3684	-23.6434
Namibia	Omaheke _ Aminuis _90199021	171	18.6593	-23.628
Namibia	Hardap _ Rehoboth Rural _30499010	108	17.1191	-23.608
Namibia	Hardap _ Rehoboth Rural _30499009	43	17.2268	-23.6033
Namibia	Omaheke _ Aminuis _90199033	327	19.8982	-23.5846
Namibia	Khomas _ Windhoek East _60899004	112	16.464	-23.5832
Namibia	Omaheke _ Aminuis _90199022	434	19.3272	-23.5763
Namibia	Hardap _ Rehoboth Rural _30499013	87	16.8071	-23.5756
Namibia	Hardap _ Mariental Rural _30299022	56	18.3596	-23.5693
Madagascar	Toliary _ ATSIMO ANDREFANA _ Betioky Atsimo	211807	44.6964	-23.5628
Namibia	Khomas _ Windhoek East _60899005	112	15.9692	-23.5552
Namibia	Hardap _ Rehoboth Rural _30499012	86	16.9772	-23.5528
Namibia	Khomas _ Windhoek East _60899031	91	17.7914	-23.5417
Namibia	Khomas _ Windhoek East _60899032	119	17.9587	-23.5411
Namibia	Hardap _ Rehoboth Rural _30499014	100	16.6494	-23.5385
Namibia	Khomas _ Windhoek East _60899030	86	17.5256	-23.5269
Namibia	Omaheke _ Aminuis _90199015	531	18.9958	-23.5225
Namibia	Omaheke _ Aminuis _90199016	117	18.8262	-23.5135
Namibia	Hardap _ Rehoboth Rural _30499011	113	17.0361	-23.5121
Namibia	Omaheke _ Aminuis _90199032	185	19.8987	-23.5092
Namibia	Omaheke _ Aminuis _90199020	364	18.7922	-23.509
Namibia	Omaheke _ Aminuis _90199019	313	18.7977	-23.5046
Namibia	Omaheke _ Aminuis _90199018	291	18.8001	-23.5045
Namibia	Omaheke _ Aminuis _90199031	297	19.8937	-23.5037
Namibia	Khomas _ Windhoek East _60899033	188	18.0815	-23.5037
Namibia	Omaheke _ Aminuis _90199017	239	18.8003	-23.5027
Namibia	Khomas _ Windhoek East _60899034	196	18.2367	-23.4823
Namibia	Hardap _ Rehoboth Rural _30499006	102	17.3316	-23.4713
Namibia	Hardap _ Rehoboth Rural _30499005	87	17.2188	-23.4684
Namibia	Omaheke _ Aminuis _90199012	475	19.5	-23.4645
Namibia	Omaheke _ Aminuis _90199030	420	19.9082	-23.4499
Namibia	Khomas _ Windhoek East _60899007	57	16.2232	-23.4437
Namibia	Hardap _ Rehoboth Rural _30499003	15	16.8479	-23.4281
Namibia	Omaheke _ Aminuis _90199014	360	19.3959	-23.4218
Namibia	Khomas _ Windhoek East _60899040	122	17.7242	-23.4107
Namibia	Hardap _ Rehoboth Rural _30499004	80	16.9812	-23.4071
Namibia	Omaheke _ Aminuis _90199009	631	19.7444	-23.396
Namibia	Hardap _ Rehoboth Urban West _30698035	122	17.0669	-23.3948
Namibia	Omaheke _ Aminuis _90199011	491	19.6163	-23.3903
Namibia	Hardap _ Rehoboth Urban East _30598011	112	17.1439	-23.389
Namibia	Hardap _ Rehoboth Rural _30499001	87	16.6171	-23.3865
Namibia	Khomas _ Windhoek East _60899008	657	16.4096	-23.3798
Namibia	Khomas _ Windhoek East _60899029	53	17.5637	-23.353
Namibia	Erongo _ Walvis Bay Rural _20699055	415	15.1062	-23.3525
Namibia	Hardap _ Rehoboth Rural _30499002	115	16.7867	-23.3503
Namibia	Hardap _ Rehoboth Rural _30499007	101	17.3549	-23.3484
Namibia	Hardap _ Rehoboth Urban West _30698034	172	17.03	-23.3444
Namibia	Omaheke _ Aminuis _90199001	370	18.5811	-23.342
Namibia	Khomas _ Windhoek East _60899035	164	18.3369	-23.3407
Namibia	Hardap _ Rehoboth Urban East _30598010	56	17.1575	-23.3399
Namibia	Hardap _ Rehoboth Urban East _30501051	696	17.0759	-23.3324
Namibia	Hardap _ Rehoboth Urban East _30501038	301	17.1037	-23.3319
Namibia	Hardap _ Rehoboth Urban East _30501039	418	17.1023	-23.3315
Namibia	Hardap _ Rehoboth Urban East _30501040	374	17.101	-23.3311
Namibia	Hardap _ Rehoboth Urban East _30501052	436	17.0803	-23.331
Namibia	Hardap _ Rehoboth Urban East _30501041	593	17.0992	-23.3305
Namibia	Hardap _ Rehoboth Urban East _30501012	257	17.1066	-23.3304
Namibia	Hardap _ Rehoboth Urban West _30601032	374	17.0712	-23.3296
Namibia	Hardap _ Rehoboth Urban East _30501043	652	17.0957	-23.3293
Namibia	Hardap _ Rehoboth Urban East _30501042	746	17.0973	-23.3292
Namibia	Hardap _ Rehoboth Urban East _30501037	428	17.1046	-23.329
Namibia	Hardap _ Rehoboth Urban East _30501050	751	17.0755	-23.3286
Namibia	Hardap _ Rehoboth Urban East _30501044	804	17.0941	-23.3286
Namibia	Hardap _ Rehoboth Urban East _30501048	645	17.0847	-23.3286
Namibia	Hardap _ Rehoboth Urban East _30501036	487	17.1031	-23.3285
Namibia	Hardap _ Rehoboth Urban East _30501045	386	17.0916	-23.3282
Namibia	Hardap _ Rehoboth Urban East _30501034	554	17.1004	-23.3279
Namibia	Hardap _ Rehoboth Urban East _30501046	1032	17.0886	-23.3278
Namibia	Hardap _ Rehoboth Urban East _30501035	481	17.1021	-23.3276
Namibia	Hardap _ Rehoboth Urban East _30501049	661	17.0802	-23.3274
Namibia	Hardap _ Rehoboth Urban East _30501013	466	17.1052	-23.3267
Namibia	Hardap _ Rehoboth Urban East _30501033	854	17.0994	-23.3262
Namibia	Hardap _ Rehoboth Urban East _30501032	784	17.0967	-23.326
Namibia	Hardap _ Rehoboth Urban East _30501030	726	17.0922	-23.3259
Namibia	Hardap _ Rehoboth Urban East _30501047	595	17.0872	-23.3258
Namibia	Hardap _ Rehoboth Urban East _30501031	816	17.0946	-23.3256
Namibia	Hardap _ Rehoboth Urban East _30501014	436	17.1046	-23.3252
Namibia	Hardap _ Rehoboth Urban East _30501027	649	17.0817	-23.3245
Namibia	Hardap _ Rehoboth Urban East _30501026	445	17.0768	-23.3242
Namibia	Hardap _ Rehoboth Urban East _30501015	557	17.102	-23.324
Namibia	Hardap _ Rehoboth Urban East _30501016	589	17.0995	-23.3239
Namibia	Hardap _ Rehoboth Urban East _30501018	773	17.0934	-23.3239
Namibia	Hardap _ Rehoboth Urban East _30501028	702	17.0856	-23.3238
Namibia	Khomas _ Windhoek East _60899039	158	17.8663	-23.3236
Namibia	Hardap _ Rehoboth Urban East _30501025	734	17.0725	-23.323
Namibia	Hardap _ Rehoboth Urban East _30501019	539	17.0945	-23.3229
Namibia	Hardap _ Rehoboth Urban East _30501017	415	17.0988	-23.3228
Namibia	Hardap _ Rehoboth Urban East _30501029	581	17.0898	-23.3225
Namibia	Hardap _ Rehoboth Urban East _30501023	557	17.081	-23.3213
Namibia	Hardap _ Rehoboth Urban East _30501022	672	17.0854	-23.321
Namibia	Hardap _ Rehoboth Urban East _30501024	557	17.0766	-23.3208
Namibia	Hardap _ Rehoboth Urban West _30601031	523	17.0695	-23.3194
Namibia	Hardap _ Rehoboth Urban East _30501021	655	17.087	-23.3191
Namibia	Hardap _ Rehoboth Urban West _30601028	442	17.0761	-23.3173
Namibia	Hardap _ Rehoboth Urban West _30601027	503	17.0803	-23.3173
Namibia	Hardap _ Rehoboth Urban West _30601026	410	17.0829	-23.317
Namibia	Hardap _ Rehoboth Urban East _30501020	325	17.0938	-23.3163
Namibia	Hardap _ Rehoboth Urban West _30601025	481	17.0859	-23.3157
Namibia	Hardap _ Rehoboth Urban West _30698033	24	17.0256	-23.315
Namibia	Hardap _ Rehoboth Urban West _30601030	371	17.0721	-23.3148
Madagascar	Toliary _ ATSIMO ANDREFANA _ Toliary I	219860	43.7782	-23.3145
Namibia	Hardap _ Rehoboth Urban West _30601022	545	17.0891	-23.3134
Namibia	Hardap _ Rehoboth Urban West _30601024	622	17.083	-23.3133
Namibia	Hardap _ Rehoboth Urban West _30601019	427	17.0773	-23.312
Namibia	Hardap _ Rehoboth Urban West _30601029	455	17.0719	-23.3119
Namibia	Hardap _ Rehoboth Urban West _30601023	479	17.0831	-23.3115
Namibia	Hardap _ Rehoboth Urban West _30601021	451	17.0896	-23.3108
Namibia	Hardap _ Rehoboth Urban East _30599008	215	17.1868	-23.3107
Namibia	Hardap _ Rehoboth Urban West _30601020	442	17.0836	-23.3098
Namibia	Hardap _ Rehoboth Urban West _30601018	318	17.0723	-23.3089
Namibia	Hardap _ Rehoboth Urban West _30601013	515	17.0893	-23.3085
Namibia	Hardap _ Rehoboth Urban East _30598009	325	17.1845	-23.3074
Namibia	Hardap _ Rehoboth Urban West _30601017	350	17.0741	-23.3073
Namibia	Hardap _ Rehoboth Urban West _30601014	613	17.0851	-23.3066
Namibia	Hardap _ Rehoboth Urban West _30601012	407	17.0887	-23.3066
Namibia	Hardap _ Rehoboth Urban West _30601015	568	17.0826	-23.3064
Namibia	Hardap _ Rehoboth Urban West _30601016	644	17.0786	-23.3059
Namibia	Hardap _ Rehoboth Urban West _30601011	531	17.0898	-23.3039
Namibia	Hardap _ Rehoboth Urban West _30601010	539	17.0871	-23.3031
Namibia	Hardap _ Rehoboth Urban West _30601009	588	17.0844	-23.3023
Namibia	Hardap _ Rehoboth Urban West _30601008	563	17.0792	-23.3021
Namibia	Hardap _ Rehoboth Urban West _30601007	610	17.0794	-23.2994
Namibia	Khomas _ Windhoek East _60899038	118	18.0458	-23.299
Namibia	Khomas _ Windhoek East _60899009	27	16.5011	-23.299
Namibia	Omaheke _ Aminuis _90199008	474	19.907	-23.299
Namibia	Khomas _ Windhoek East _60899006	52	15.9884	-23.2989
Namibia	Hardap _ Rehoboth Urban West _30601006	443	17.081	-23.2971
Namibia	Hardap _ Rehoboth Urban East _30501001	577	17.0862	-23.2966
Namibia	Hardap _ Rehoboth Urban West _30601005	411	17.0785	-23.2951
Namibia	Hardap _ Rehoboth Urban West _30601004	458	17.0809	-23.2937
Namibia	Hardap _ Rehoboth Urban East _30501002	770	17.0847	-23.2923
Namibia	Hardap _ Rehoboth Urban East _30501003	268	17.0812	-23.2899
Namibia	Hardap _ Rehoboth Urban East _30501004	362	17.0845	-23.2883
Namibia	Hardap _ Rehoboth Urban West _30698001	184	16.982	-23.2703
Namibia	Khomas _ Windhoek East _60899026	46	17.3424	-23.2697
Namibia	Hardap _ Rehoboth Urban West _30698003	146	17.0473	-23.2654
Namibia	Hardap _ Rehoboth Urban East _30599007	67	17.183	-23.26
Namibia	Omaheke _ Aminuis _90199003	367	19.1806	-23.252
Namibia	Hardap _ Rehoboth Urban East _30598005	106	17.1294	-23.2481
Namibia	Khomas _ Windhoek East _60899017	130	16.839	-23.2365
Namibia	Omaheke _ Aminuis _90199013	411	19.391	-23.2364
Madagascar	Toliary _ ATSIMO ANDREFANA _ Benenitra	50814	45.0329	-23.2266
Namibia	Khomas _ Windhoek East _60899018	71	16.918	-23.2235
Namibia	Hardap _ Rehoboth Urban East _30599006	307	17.1824	-23.2226
Namibia	Khomas _ Windhoek East _60899028	50	17.5476	-23.2139
Namibia	Khomas _ Windhoek East _60899025	167	17.2167	-23.206
Namibia	Hardap _ Rehoboth Urban West _30698002	165	17.0328	-23.2006
Namibia	Omaheke _ Aminuis _90199002	365	18.8924	-23.1995
Namibia	Omaheke _ Aminuis _90199010	551	19.636	-23.1967
Namibia	Khomas _ Windhoek East _60899041	116	17.7912	-23.1905
Namibia	Khomas _ Windhoek East _60899037	213	18.145	-23.1709
Namibia	Khomas _ Windhoek East _60899024	64	17.3149	-23.1662
Namibia	Khomas _ Windhoek East _60899027	95	17.4498	-23.1473
Namibia	Khomas _ Windhoek East _60899019	95	16.9504	-23.143
Namibia	Khomas _ Windhoek East _60899016	153	16.7477	-23.1426
Namibia	Khomas _ Windhoek East _60899023	137	17.2287	-23.1264
Namibia	Khomas _ Windhoek East _60899020	118	17.0887	-23.1235
Namibia	Omaheke _ Aminuis _90199006	526	19.7641	-23.1085
Namibia	Omaheke _ Aminuis _90199007	391	19.9249	-23.1065
Namibia	Khomas _ Windhoek East _60899036	108	18.3136	-23.1052
Madagascar	Toliary _ ATSIMO ANDREFANA _ Toliary II	334571	43.9173	-23.094
Namibia	Khomas _ Windhoek East _60899022	140	17.1758	-23.0906
Namibia	Khomas _ Windhoek East _60899046	139	17.5474	-23.0858
Namibia	Khomas _ Windhoek East _60899015	91	16.5586	-23.0848
Namibia	Khomas _ Windhoek East _60899042	144	17.9504	-23.0788
Namibia	Omaheke _ Aminuis _90199004	488	19.4208	-23.078
Namibia	Khomas _ Windhoek East _60899051	43	17.3357	-23.0739
Namibia	Khomas _ Windhoek East _60899012	80	15.9638	-23.0732
Namibia	Khomas _ Windhoek East _60899047	163	17.5955	-23.0694
Namibia	Khomas _ Windhoek East _60899021	123	17.1545	-23.0659
Namibia	Omaheke _ Aminuis _90199005	285	19.6022	-23.0588
Namibia	Khomas _ Windhoek East _60899069	101	16.9371	-23.0572
Namibia	Khomas _ Windhoek East _60899048	161	17.5972	-23.0473
Namibia	Khomas _ Windhoek East _60899068	101	17.0527	-23.0344
Namibia	Khomas _ Windhoek East _60899053	196	17.2012	-23.0342
Namibia	Omaheke _ Gobabis _90299048	642	18.6005	-23.033
Namibia	Khomas _ Windhoek East _60899065	206	17.1277	-23.03
Namibia	Khomas _ Windhoek East _60899045	191	17.7663	-23.0253
Namibia	Khomas _ Windhoek East _60899050	136	17.4492	-23.0075
Namibia	Khomas _ Windhoek East _60899054	122	17.1968	-22.9956
Namibia	Khomas _ Windhoek East _60899052	121	17.3052	-22.9947
Namibia	Khomas _ Windhoek East _60899049	140	17.5985	-22.9926
Namibia	Khomas _ Windhoek East _60899043	147	18.1883	-22.99
Namibia	Erongo _ Walvis Bay Rural _20601053	230	14.4965	-22.9839
Namibia	Khomas _ Windhoek East _60899067	59	17.0788	-22.9826
Namibia	Erongo _ Walvis Bay Urban _20701077	381	14.496	-22.9806
Namibia	Khomas _ Windhoek East _60899071	112	16.7119	-22.9798
Namibia	Erongo _ Walvis Bay Urban _20701079	221	14.4862	-22.9795
Namibia	Erongo _ Walvis Bay Urban _20701078	281	14.4888	-22.9787
Namibia	Erongo _ Walvis Bay Urban _20701076	278	14.4929	-22.9782
Namibia	Erongo _ Walvis Bay Urban _20701080	376	14.4848	-22.9771
Namibia	Erongo _ Walvis Bay Rural _20699054	496	14.6486	-22.9763
Namibia	Erongo _ Walvis Bay Urban _20701074	365	14.4864	-22.9743
Namibia	Erongo _ Walvis Bay Urban _20701075	344	14.4905	-22.9743
Namibia	Erongo _ Walvis Bay Urban _20701072	375	14.4956	-22.9727
Namibia	Khomas _ Windhoek East _60899066	307	17.0768	-22.9718
Namibia	Erongo _ Walvis Bay Rural _20699003	228	14.5761	-22.9708
Madagascar	Toliary _ ATSIMO ANDREFANA _ Sakaraha	177288	44.6124	-22.97
Namibia	Erongo _ Walvis Bay Urban _20701073	194	14.4888	-22.9693
Namibia	Erongo _ Walvis Bay Urban _20701059	855	14.5122	-22.9692
Namibia	Erongo _ Walvis Bay Urban _20701070	441	14.4968	-22.9688
Namibia	Erongo _ Walvis Bay Urban _20701071	497	14.5021	-22.9674
Namibia	Erongo _ Walvis Bay Urban _20701069	341	14.4924	-22.9662
Namibia	Erongo _ Walvis Bay Urban _20701068	311	14.4899	-22.9652
Namibia	Erongo _ Walvis Bay Urban _20701060	438	14.5008	-22.9642
Namibia	Erongo _ Walvis Bay Urban _20701064	395	14.4961	-22.9632
Namibia	Erongo _ Walvis Bay Urban _20701065	396	14.4934	-22.9615
Namibia	Erongo _ Walvis Bay Urban _20701061	297	14.5033	-22.9606
Namibia	Erongo _ Walvis Bay Urban _20701063	448	14.4964	-22.9599
Namibia	Erongo _ Walvis Bay Urban _20701058	374	14.5065	-22.9598
Namibia	Erongo _ Walvis Bay Urban _20701062	358	14.4996	-22.9595
Namibia	Erongo _ Walvis Bay Urban _20701051	523	14.5133	-22.9583
Namibia	Erongo _ Walvis Bay Rural _20601052	859	14.5418	-22.9577
Namibia	Erongo _ Walvis Bay Urban _20701056	201	14.5009	-22.9568
Namibia	Erongo _ Walvis Bay Urban _20701050	526	14.5171	-22.9558
Namibia	Erongo _ Walvis Bay Urban _20701052	487	14.5109	-22.9554
Namibia	Erongo _ Walvis Bay Urban _20701057	192	14.5041	-22.9553
Namibia	Erongo _ Walvis Bay Rural _20601051	780	14.5431	-22.9551
Namibia	Erongo _ Walvis Bay Rural _20601050	772	14.5406	-22.9549
Namibia	Erongo _ Walvis Bay Urban _20701049	487	14.5261	-22.9548
Namibia	Erongo _ Walvis Bay Rural _20601049	773	14.5387	-22.9547
Namibia	Erongo _ Walvis Bay Urban _20701032	606	14.5362	-22.9535
Namibia	Erongo _ Walvis Bay Urban _20701053	437	14.5068	-22.9534
Namibia	Erongo _ Walvis Bay Urban _20701048	620	14.5153	-22.9526
Namibia	Khomas _ Windhoek East _60899093	589	17.6648	-22.9526
Namibia	Erongo _ Walvis Bay Rural _20601048	851	14.5413	-22.9524
Namibia	Erongo _ Walvis Bay Rural _20601047	603	14.5449	-22.9518
Namibia	Erongo _ Walvis Bay Urban _20701031	459	14.5371	-22.9514
Namibia	Erongo _ Walvis Bay Urban _20701054	512	14.5084	-22.9512
Namibia	Erongo _ Walvis Bay Urban _20701046	642	14.5112	-22.9502
Namibia	Erongo _ Walvis Bay Urban _20701033	606	14.5325	-22.9498
Namibia	Khomas _ Windhoek East _60899092	214	17.6619	-22.9495
Namibia	Erongo _ Walvis Bay Urban _20701047	533	14.5133	-22.9495
Namibia	Erongo _ Walvis Bay Rural _20601046	1239	14.5442	-22.9491
Namibia	Khomas _ Windhoek East _60899064	90	17.1119	-22.9491
Namibia	Khomas _ Windhoek East _60899057	510	17.2082	-22.9489
Namibia	Erongo _ Walvis Bay Rural _20601045	801	14.5405	-22.9485
Namibia	Erongo _ Walvis Bay Urban _20701030	565	14.5374	-22.9484
Namibia	Erongo _ Walvis Bay Urban _20701036	686	14.5249	-22.948
Namibia	Erongo _ Walvis Bay Urban _20701045	197	14.5071	-22.9472
Namibia	Erongo _ Walvis Bay Urban _20701034	586	14.5317	-22.9466
Namibia	Erongo _ Walvis Bay Urban _20701029	481	14.5351	-22.9465
Namibia	Erongo _ Walvis Bay Urban _20701042	43	14.5191	-22.9463
Namibia	Khomas _ Windhoek East _60899058	541	17.2001	-22.9458
Namibia	Omaheke _ Otjinene _90399014	508	19.0392	-22.9456
Namibia	Erongo _ Walvis Bay Urban _20701038	1076	14.5239	-22.9442
Namibia	Erongo _ Walvis Bay Urban _20701035	568	14.5293	-22.9437
Namibia	Erongo _ Walvis Bay Urban _20701037	1063	14.5257	-22.9437
Namibia	Erongo _ Walvis Bay Urban _20701043	66	14.5139	-22.9434
Namibia	Khomas _ Windhoek East _60899059	352	17.2033	-22.9434
Namibia	Erongo _ Walvis Bay Urban _20701041	1129	14.5226	-22.9425
Namibia	Erongo _ Walvis Bay Urban _20701028	623	14.5312	-22.9417
Namibia	Erongo _ Walvis Bay Urban _20701039	1019	14.5254	-22.9412
Namibia	Erongo _ Walvis Bay Urban _20701027	1149	14.5276	-22.9406
Namibia	Erongo _ Walvis Bay Urban _20701040	1852	14.5237	-22.9405
Namibia	Khomas _ Windhoek East _60899062	514	17.1883	-22.9403
Namibia	Khomas _ Windhoek East _60899060	416	17.2007	-22.9401
Namibia	Khomas _ Windhoek East _60899056	458	17.2106	-22.9401
Namibia	Erongo _ Walvis Bay Rural _20601043	884	14.5303	-22.9392
Namibia	Erongo _ Walvis Bay Urban _20701026	1518	14.5261	-22.939
Namibia	Erongo _ Walvis Bay Rural _20601044	1195	14.5316	-22.9389
Namibia	Erongo _ Walvis Bay Urban _20701024	839	14.5208	-22.9385
Namibia	Erongo _ Walvis Bay Rural _20601038	794	14.5334	-22.9384
Namibia	Erongo _ Walvis Bay Rural _20601042	863	14.53	-22.9383
Namibia	Erongo _ Walvis Bay Urban _20701018	778	14.5278	-22.9379
Namibia	Erongo _ Walvis Bay Urban _20701025	427	14.5235	-22.9377
Namibia	Khomas _ Windhoek East _60899061	425	17.1937	-22.9376
Namibia	Erongo _ Walvis Bay Rural _20601041	789	14.5319	-22.937
Namibia	Erongo _ Walvis Bay Rural _20601039	937	14.533	-22.937
Namibia	Erongo _ Walvis Bay Rural _20601037	1121	14.5358	-22.9368
Namibia	Erongo _ Walvis Bay Urban _20701020	728	14.526	-22.9367
Namibia	Erongo _ Walvis Bay Urban _20701017	743	14.5304	-22.9364
Namibia	Erongo _ Walvis Bay Rural _20601036	1019	14.5352	-22.936
Namibia	Erongo _ Walvis Bay Rural _20601040	1046	14.5321	-22.936
Namibia	Erongo _ Walvis Bay Urban _20701023	803	14.5214	-22.9359
Namibia	Erongo _ Walvis Bay Urban _20701019	1133	14.5277	-22.9358
Namibia	Erongo _ Walvis Bay Rural _20601035	1230	14.5343	-22.9353
Namibia	Erongo _ Walvis Bay Rural _20601033	822	14.5364	-22.9353
Namibia	Erongo _ Walvis Bay Urban _20701015	953	14.5291	-22.9353
Namibia	Erongo _ Walvis Bay Urban _20701012	1030	14.5247	-22.9352
Namibia	Erongo _ Walvis Bay Urban _20701013	888	14.5259	-22.9351
Namibia	Erongo _ Walvis Bay Urban _20701021	1048	14.5231	-22.9348
Namibia	Khomas _ Windhoek East _60899090	206	17.569	-22.9345
Namibia	Erongo _ Walvis Bay Urban _20701022	946	14.5214	-22.9342
Namibia	Erongo _ Walvis Bay Urban _20701014	819	14.5273	-22.9342
Namibia	Erongo _ Walvis Bay Rural _20601034	1236	14.5338	-22.9339
Namibia	Erongo _ Walvis Bay Rural _20601032	576	14.5363	-22.9336
Namibia	Erongo _ Walvis Bay Urban _20701011	880	14.524	-22.9336
Namibia	Erongo _ Walvis Bay Urban _20701016	560	14.5304	-22.9336
Namibia	Erongo _ Walvis Bay Urban _20701010	1174	14.522	-22.9327
Namibia	Erongo _ Walvis Bay Rural _20601025	1018	14.5322	-22.9322
Namibia	Erongo _ Walvis Bay Rural _20601030	912	14.5344	-22.9321
Namibia	Erongo _ Walvis Bay Rural _20601031	812	14.5363	-22.9318
Namibia	Erongo _ Walvis Bay Urban _20701001	1182	14.5179	-22.9313
Namibia	Erongo _ Walvis Bay Urban _20701009	709	14.5261	-22.9312
Namibia	Erongo _ Walvis Bay Rural _20601027	854	14.5331	-22.9308
Namibia	Erongo _ Walvis Bay Rural _20601029	989	14.535	-22.9307
Namibia	Erongo _ Walvis Bay Rural _20601026	888	14.5326	-22.9305
Namibia	Erongo _ Walvis Bay Rural _20601024	861	14.5319	-22.9297
Namibia	Khomas _ Windhoek East _60899063	477	17.1846	-22.9294
Namibia	Erongo _ Walvis Bay Rural _20601028	1062	14.5341	-22.9294
Namibia	Erongo _ Walvis Bay Rural _20601023	1202	14.531	-22.9294
Namibia	Erongo _ Walvis Bay Urban _20701005	819	14.5283	-22.9291
Namibia	Khomas _ Windhoek East _60899055	390	17.2061	-22.929
Namibia	Erongo _ Walvis Bay Rural _20601022	1369	14.5298	-22.9283
Namibia	Erongo _ Walvis Bay Urban _20701008	537	14.5244	-22.928
Namibia	Erongo _ Walvis Bay Rural _20601020	1058	14.5323	-22.928
Namibia	Erongo _ Walvis Bay Urban _20701006	881	14.5273	-22.9276
Namibia	Erongo _ Walvis Bay Rural _20601018	889	14.5344	-22.9276
Namibia	Erongo _ Walvis Bay Urban _20701007	1027	14.5255	-22.9276
Namibia	Erongo _ Walvis Bay Rural _20601017	982	14.5353	-22.9272
Namibia	Erongo _ Walvis Bay Rural _20601019	1149	14.5331	-22.927
Namibia	Erongo _ Walvis Bay Rural _20601021	963	14.5308	-22.9269
Namibia	Erongo _ Walvis Bay Rural _20601016	882	14.5364	-22.9267
Namibia	Erongo _ Walvis Bay Urban _20701003	1014	14.5284	-22.926
Namibia	Erongo _ Walvis Bay Rural _20601014	981	14.5366	-22.9258
Namibia	Erongo _ Walvis Bay Rural _20601008	914	14.534	-22.9256
Namibia	Erongo _ Walvis Bay Urban _20701002	1147	14.5264	-22.9256
Namibia	Erongo _ Walvis Bay Rural _20601015	895	14.5357	-22.9255
Namibia	Erongo _ Walvis Bay Rural _20601006	1009	14.5324	-22.9254
Namibia	Erongo _ Walvis Bay Rural _20601012	884	14.5379	-22.9254
Namibia	Erongo _ Walvis Bay Urban _20701004	785	14.5301	-22.9252
Namibia	Erongo _ Walvis Bay Rural _20601005	986	14.5322	-22.9251
Namibia	Erongo _ Walvis Bay Rural _20601013	986	14.537	-22.9251
Namibia	Erongo _ Walvis Bay Rural _20601010	726	14.5353	-22.925
Namibia	Erongo _ Walvis Bay Rural _20601007	875	14.5339	-22.9248
Namibia	Erongo _ Walvis Bay Rural _20601009	807	14.5349	-22.9248
Namibia	Erongo _ Walvis Bay Rural _20601011	877	14.5366	-22.9242
Namibia	Khomas _ Windhoek East _60899044	90	17.9803	-22.9229
Namibia	Khomas _ Windhoek East _60899070	165	16.9262	-22.9149
Namibia	Khomas _ Windhoek East _60899089	247	17.5329	-22.914
Namibia	Khomas _ Windhoek East _60899087	136	17.4668	-22.9053
Namibia	Khomas _ Windhoek East _60899084	31	17.2941	-22.9023
Namibia	Khomas _ Windhoek East _60899014	149	16.3981	-22.8961
Namibia	Khomas _ Windhoek East _60899094	164	17.7395	-22.8882
Namibia	Omaheke _ Otjinene _90399012	437	19.3761	-22.8761
Namibia	Khomas _ Windhoek East _60899088	160	17.5488	-22.8759
Namibia	Khomas _ Windhoek East _60899083	128	17.1924	-22.8721
Namibia	Omaheke _ Otjinene _90399011	544	19.7322	-22.8659
Namibia	Erongo _ Arandis _20199037	121	15.2229	-22.8555
Namibia	Omaheke _ Gobabis _90299047	413	18.509	-22.8546
Namibia	Khomas _ Windhoek East _60899013	164	16.1116	-22.8526
Namibia	Erongo _ Walvis Bay Rural _20601002	137	14.5407	-22.8511
Namibia	Khomas _ Windhoek East _60899091	205	17.624	-22.845
Namibia	Erongo _ Omaruru _20399048	159	15.7877	-22.8421
Namibia	Khomas _ Windhoek East _60899080	165	17.0406	-22.8249
Namibia	Omaheke _ Otjinene _90399013	472	19.159	-22.8193
Namibia	Khomas _ Windhoek East _60899096	126	18.1716	-22.8161
Namibia	Khomas _ Windhoek East _60899086	86	17.3961	-22.8148
Namibia	Khomas _ Windhoek East _60899072	160	16.6241	-22.7965
Namibia	Khomas _ Windhoek East _60899095	174	17.9088	-22.779
Namibia	Khomas _ Windhoek East _60899078	184	16.8283	-22.7783
Namibia	Khomas _ Windhoek East _60899082	212	17.1981	-22.7726
Namibia	Omaheke _ Gobabis _90299045	574	18.7723	-22.7558
Namibia	Khomas _ Windhoek East _60899085	57	17.3024	-22.7471
Namibia	Khomas _ Windhoek East _60899073	90	16.4563	-22.7445
Namibia	Khomas _ Windhoek East _60899079	280	17.0388	-22.7142
Namibia	Khomas _ Windhoek East _60899081	240	17.1547	-22.7104
Namibia	Khomas _ Windhoek East _60899102	126	17.4654	-22.6975
Namibia	Khomas _ Windhoek East _60899100	111	17.7191	-22.6861
Namibia	Erongo _ Swakopmund _20501130	106	14.5276	-22.6847
Namibia	Erongo _ Swakopmund _20501128	153	14.5358	-22.6846
Namibia	Erongo _ Swakopmund _20501129	211	14.5301	-22.6831
Namibia	Erongo _ Swakopmund _20501118	175	14.5282	-22.6814
Namibia	Erongo _ Swakopmund _20501126	301	14.5448	-22.6807
Namibia	Erongo _ Swakopmund _20501121	222	14.5325	-22.6806
Namibia	Erongo _ Swakopmund _20501119	225	14.5301	-22.68
Namibia	Erongo _ Swakopmund _20501124	216	14.5402	-22.6798
Namibia	Erongo _ Swakopmund _20501122	317	14.5355	-22.6792
Namibia	Erongo _ Swakopmund _20501117	182	14.5278	-22.6785
Namibia	Erongo _ Swakopmund _20501123	364	14.5394	-22.678
Namibia	Erongo _ Swakopmund _20501120	308	14.5317	-22.6779
Namibia	Erongo _ Swakopmund _20501125	317	14.5431	-22.6777
Namibia	Erongo _ Swakopmund _20501110	292	14.5364	-22.6777
Namibia	Erongo _ Swakopmund _20501111	142	14.5349	-22.6767
Namibia	Erongo _ Swakopmund _20501109	133	14.5385	-22.6762
Namibia	Erongo _ Swakopmund _20501112	234	14.53	-22.6759
Namibia	Erongo _ Swakopmund _20501127	301	14.5765	-22.6737
Namibia	Erongo _ Swakopmund _20501098	213	14.5298	-22.6735
Namibia	Erongo _ Swakopmund _20501108	83	14.541	-22.6733
Namibia	Omaheke _ Gobabis _90299046	221	18.4068	-22.6721
Namibia	Erongo _ Swakopmund _20501097	426	14.5281	-22.6707
Namibia	Erongo _ Swakopmund _20501099	58	14.5384	-22.6699
Namibia	Omaheke _ Otjinene _90399009	402	19.3986	-22.6685
Namibia	Erongo _ Swakopmund _20501107	840	14.5461	-22.6682
Namibia	Erongo _ Swakopmund _20501105	799	14.5482	-22.6676
Namibia	Erongo _ Swakopmund _20501100	1073	14.5446	-22.6673
Namibia	Erongo _ Swakopmund _20501093	142	14.533	-22.6671
Namibia	Erongo _ Swakopmund _20501106	1019	14.5465	-22.667
Namibia	Erongo _ Swakopmund _20501103	990	14.5496	-22.6667
Namibia	Erongo _ Swakopmund _20501104	1331	14.5478	-22.6665
Namibia	Erongo _ Swakopmund _20501101	952	14.5457	-22.6663
Namibia	Erongo _ Swakopmund _20501092	521	14.5409	-22.6652
Namibia	Erongo _ Swakopmund _20501102	1239	14.5477	-22.6649
Namibia	Erongo _ Swakopmund _20501091	1010	14.5441	-22.6647
Namibia	Erongo _ Swakopmund _20501087	1598	14.5492	-22.6647
Namibia	Erongo _ Swakopmund _20501090	1237	14.5461	-22.6644
Namibia	Erongo _ Swakopmund _20501086	1336	14.5506	-22.6637
Namibia	Erongo _ Swakopmund _20501088	1214	14.5494	-22.6627
Namibia	Erongo _ Swakopmund _20501089	949	14.5475	-22.6626
Namibia	Erongo _ Swakopmund _20501081	1322	14.5418	-22.6626
Namibia	Erongo _ Swakopmund _20501079	188	14.5309	-22.6621
Namibia	Erongo _ Swakopmund _20501083	1205	14.5466	-22.6617
Namibia	Erongo _ Swakopmund _20501080	979	14.5379	-22.6616
Namibia	Erongo _ Swakopmund _20501084	842	14.5485	-22.661
Namibia	Erongo _ Swakopmund _20501082	1044	14.5459	-22.661
Namibia	Erongo _ Swakopmund _20501066	1188	14.5525	-22.6609
Namibia	Erongo _ Swakopmund _20501085	1421	14.5501	-22.6607
Namibia	Erongo _ Swakopmund _20501073	216	14.5356	-22.6607
Namibia	Erongo _ Swakopmund _20501067	824	14.5512	-22.66
Namibia	Erongo _ Swakopmund _20501070	1244	14.5427	-22.6595
Namibia	Erongo _ Swakopmund _20501065	1042	14.5538	-22.6593
Namibia	Erongo _ Swakopmund _20501069	1338	14.545	-22.6591
Namibia	Erongo _ Swakopmund _20501078	440	14.5312	-22.6587
Namibia	Erongo _ Swakopmund _20501068	1261	14.5489	-22.6586
Namibia	Erongo _ Swakopmund _20501006	983	14.5673	-22.6586
Namibia	Erongo _ Swakopmund _20501071	716	14.5406	-22.6582
Namibia	Erongo _ Swakopmund _20501063	880	14.5522	-22.658
Namibia	Erongo _ Swakopmund _20501072	739	14.5385	-22.6579
Namibia	Erongo _ Swakopmund _20501074	408	14.5341	-22.6577
Namibia	Erongo _ Swakopmund _20501062	1242	14.5503	-22.6574
Namibia	Erongo _ Swakopmund _20501064	1219	14.5531	-22.6565
Namibia	Erongo _ Swakopmund _20501055	1255	14.5577	-22.6564
Namibia	Erongo _ Swakopmund _20501061	1120	14.5476	-22.6562
Namibia	Erongo _ Swakopmund _20501056	1019	14.5562	-22.656
Namibia	Erongo _ Swakopmund _20501050	703	14.5411	-22.6557
Namibia	Erongo _ Swakopmund _20501057	1055	14.5541	-22.6551
Namibia	Erongo _ Swakopmund _20501058	992	14.5517	-22.6549
Namibia	Erongo _ Swakopmund _20501075	388	14.5316	-22.6546
Namibia	Erongo _ Swakopmund _20501005	260	14.6169	-22.6542
Namibia	Erongo _ Swakopmund _20501060	842	14.5493	-22.654
Namibia	Erongo _ Swakopmund _20501051	833	14.541	-22.6535
Namibia	Khomas _ Windhoek East _60899077	95	16.7271	-22.6534
Namibia	Erongo _ Swakopmund _20501059	1419	14.5515	-22.6527
Namibia	Erongo _ Swakopmund _20501053	743	14.5436	-22.6525
Namibia	Erongo _ Swakopmund _20501048	628	14.5356	-22.6522
Namibia	Erongo _ Swakopmund _20501049	487	14.5392	-22.652
Namibia	Erongo _ Swakopmund _20501054	4250	14.5551	-22.6515
Namibia	Erongo _ Swakopmund _20501047	375	14.532	-22.6504
Namibia	Khomas _ Windhoek East _60899074	77	16.2132	-22.6503
Namibia	Erongo _ Swakopmund _20501052	655	14.5432	-22.6503
Namibia	Erongo _ Swakopmund _20501026	757	14.5636	-22.6498
Namibia	Erongo _ Swakopmund _20501025	687	14.5641	-22.6488
Namibia	Erongo _ Swakopmund _20501043	474	14.5362	-22.6483
Namibia	Erongo _ Swakopmund _20501024	674	14.5645	-22.6481
Namibia	Erongo _ Swakopmund _20501044	402	14.5337	-22.6481
Namibia	Erongo _ Swakopmund _20501041	568	14.5424	-22.6481
Namibia	Erongo _ Swakopmund _20501027	680	14.5613	-22.6479
Namibia	Erongo _ Swakopmund _20501022	622	14.565	-22.6475
Namibia	Erongo _ Swakopmund _20501042	424	14.5382	-22.647
Namibia	Erongo _ Swakopmund _20501021	554	14.5654	-22.6469
Namibia	Erongo _ Swakopmund _20501023	570	14.5622	-22.6462
Namibia	Erongo _ Swakopmund _20501019	570	14.5659	-22.6462
Namibia	Erongo _ Swakopmund _20501045	357	14.5314	-22.6462
Namibia	Erongo _ Swakopmund _20501018	507	14.5672	-22.6457
Namibia	Erongo _ Swakopmund _20501020	543	14.5632	-22.6448
Namibia	Erongo _ Swakopmund _20501014	433	14.5684	-22.6447
Namibia	Erongo _ Swakopmund _20501017	474	14.5656	-22.6447
Namibia	Erongo _ Swakopmund _20501015	453	14.5666	-22.6437
Namibia	Erongo _ Swakopmund _20501016	467	14.5645	-22.6433
Namibia	Erongo _ Swakopmund _20501038	611	14.5335	-22.6433
Namibia	Erongo _ Swakopmund _20501013	438	14.5691	-22.6432
Namibia	Khomas _ Windhoek East _60899097	164	18.1393	-22.6427
Namibia	Erongo _ Swakopmund _20501039	427	14.5362	-22.6426
Namibia	Erongo _ Swakopmund _20501012	438	14.5672	-22.6424
Namibia	Erongo _ Swakopmund _20501007	380	14.5717	-22.642
Namibia	Erongo _ Swakopmund _20501037	344	14.53	-22.6419
Namibia	Erongo _ Swakopmund _20501040	460	14.5402	-22.6417
Namibia	Erongo _ Swakopmund _20501011	357	14.5654	-22.6416
Namibia	Erongo _ Swakopmund _20501008	386	14.5693	-22.6414
Namibia	Erongo _ Swakopmund _20501009	337	14.5672	-22.6405
Namibia	Erongo _ Swakopmund _20501034	463	14.5322	-22.6398
Namibia	Erongo _ Swakopmund _20501003	112	14.7091	-22.6383
Namibia	Erongo _ Swakopmund _20501010	739	14.5607	-22.6378
Namibia	Erongo _ Swakopmund _20501031	278	14.5301	-22.6371
Namibia	Erongo _ Swakopmund _20501033	463	14.5383	-22.6365
Namibia	Erongo _ Swakopmund _20501032	343	14.5338	-22.6361
Namibia	Erongo _ Swakopmund _20501004	270	14.657	-22.6348
Namibia	Khomas _ Windhoek West _60901142	371	17.0757	-22.6345
Namibia	Khomas _ Windhoek West _60901144	398	17.0812	-22.6339
Namibia	Khomas _ Windhoek West _60901143	335	17.0797	-22.6339
Namibia	Erongo _ Swakopmund _20501029	130	14.5275	-22.6329
Namibia	Khomas _ Windhoek West _60901141	454	17.0779	-22.6327
Namibia	Khomas _ Windhoek West _60901145	472	17.0836	-22.6327
Namibia	Khomas _ Windhoek West _60901146	432	17.0828	-22.6318
Namibia	Khomas _ Windhoek West _60901140	358	17.078	-22.6309
Namibia	Khomas _ Windhoek West _60901136	375	17.0864	-22.6301
Namibia	Khomas _ Windhoek West _60901147	389	17.0821	-22.6299
Namibia	Khomas _ Windhoek West _60901137	382	17.0839	-22.6294
Namibia	Khomas _ Windhoek West _60901139	469	17.0776	-22.6289
Namibia	Khomas _ Windhoek West _60901138	437	17.0812	-22.6287
Namibia	Khomas _ Windhoek West _60901135	504	17.0871	-22.6283
Namibia	Omaheke _ Gobabis _90299044	565	18.8964	-22.6278
Namibia	Khomas _ Windhoek Rural _60701074	353	17.0961	-22.6275
Namibia	Khomas _ Windhoek Rural _60701077	327	17.0923	-22.6275
Namibia	Khomas _ Windhoek Rural _60701038	820	17.1521	-22.627
Namibia	Khomas _ Windhoek West _60901134	401	17.0872	-22.6268
Namibia	Khomas _ Windhoek Rural _60701076	254	17.0938	-22.6256
Namibia	Khomas _ Windhoek West _60901132	59	17.0798	-22.6245
Namibia	Khomas _ Windhoek West _60998109	84	16.9833	-22.6244
Namibia	Khomas _ Windhoek Rural _60701075	227	17.0961	-22.624
Namibia	Khomas _ Windhoek West _60901131	62	17.0722	-22.6236
Namibia	Khomas _ Windhoek Rural _60701073	370	17.0993	-22.6228
Namibia	Khomas _ Windhoek West _60901133	36	17.0862	-22.6218
Namibia	Khomas _ Windhoek Rural _60701072	312	17.0974	-22.6211
Namibia	Khomas _ Windhoek Rural _60701069	385	17.1042	-22.621
Namibia	Khomas _ Windhoek Rural _60701070	362	17.1004	-22.6202
Namibia	Khomas _ Windhoek Rural _60701071	324	17.0971	-22.6191
Namibia	Khomas _ Windhoek Rural _60701068	348	17.1052	-22.6174
Namibia	Khomas _ Windhoek Rural _60701066	337	17.0996	-22.6167
Namibia	Khomas _ Windhoek West _60901130	183	17.0702	-22.6162
Namibia	Khomas _ Windhoek Rural _60701067	425	17.1072	-22.6152
Namibia	Khomas _ Windhoek West _60901110	419	17.0646	-22.6149
Namibia	Khomas _ Windhoek Rural _60701057	293	17.0912	-22.613
Namibia	Khomas _ Windhoek Rural _60701064	370	17.099	-22.613
Namibia	Khomas _ Windhoek Rural _60701065	335	17.0968	-22.6125
Namibia	Khomas _ Windhoek Rural _60701061	364	17.1046	-22.6122
Namibia	Khomas _ Windhoek Rural _60701063	398	17.1017	-22.6108
Namibia	Khomas _ Windhoek West _60901129	411	17.0714	-22.6107
Namibia	Erongo _ Swakopmund _20501002	130	14.6224	-22.6087
Namibia	Khomas _ Windhoek East _60899106	118	17.3144	-22.6087
Namibia	Khomas _ Windhoek West _60901123	289	17.0801	-22.6083
Namibia	Khomas _ Windhoek Rural _60701058	416	17.0967	-22.6078
Namibia	Khomas _ Windhoek Rural _60701062	349	17.1001	-22.6076
Namibia	Khomas _ Windhoek West _60901128	487	17.0723	-22.6074
Namibia	Khomas _ Windhoek West _60901126	469	17.0683	-22.6064
Namibia	Omaheke _ Otjinene _90399010	278	19.8133	-22.6061
Namibia	Khomas _ Windhoek West _60901111	444	17.0661	-22.6058
Namibia	Khomas _ Windhoek West _60901127	440	17.0747	-22.6052
Namibia	Khomas _ Windhoek West _60901108	1144	17.057	-22.6052
Namibia	Khomas _ Windhoek Rural _60701059	272	17.0988	-22.6041
Namibia	Khomas _ Windhoek Rural _60701060	394	17.1045	-22.604
Namibia	Khomas _ Windhoek West _60901112	450	17.0642	-22.6035
Namibia	Erongo _ Swakopmund _20501001	177	14.5335	-22.6026
Namibia	Khomas _ Windhoek West _60901120	369	17.0676	-22.6024
Namibia	Khomas _ Windhoek West _60901124	470	17.0746	-22.6019
Namibia	Khomas _ Windhoek Rural _60701052	357	17.0961	-22.6012
Namibia	Khomas _ Windhoek West _60901125	524	17.0729	-22.6008
Namibia	Khomas _ Windhoek Rural _60701051	238	17.1016	-22.6006
Namibia	Khomas _ Windhoek West _60901113	581	17.0638	-22.6006
Namibia	Khomas _ Windhoek West _60901119	238	17.0663	-22.5999
Namibia	Khomas _ Windhoek East _60899076	191	16.5005	-22.5993
Namibia	Khomas _ Windhoek Rural _60701056	359	17.0859	-22.5985
Namibia	Khomas _ Windhoek Rural _60701053	331	17.0919	-22.5983
Namibia	Khomas _ Windhoek West _60901121	380	17.0714	-22.5982
Namibia	Khomas _ Windhoek West _60901118	253	17.0661	-22.5979
Namibia	Khomas _ Windhoek Rural _60701050	338	17.1026	-22.5978
Namibia	Khomas _ Windhoek West _60901114	326	17.0624	-22.5966
Namibia	Khomas _ Windhoek Rural _60701049	300	17.0975	-22.5955
Namibia	Khomas _ Windhoek Rural _60701054	1060	17.0897	-22.5954
Namibia	Khomas _ Windhoek West _60901122	419	17.0732	-22.5953
Namibia	Khomas _ Windhoek West _60901117	434	17.0682	-22.5951
Namibia	Khomas _ Windhoek West _60901116	426	17.0654	-22.5945
Namibia	Khomas _ Windhoek Rural _60701055	350	17.0844	-22.5931
Namibia	Khomas _ Windhoek West _60901106	645	17.0543	-22.5931
Namibia	Khomas _ Windhoek West _60901107	623	17.0571	-22.5928
Namibia	Khomas _ Windhoek West _60901115	379	17.0638	-22.5927
Namibia	Khomas _ Windhoek West _60901097	461	17.0713	-22.5916
Namibia	Khomas _ Windhoek Rural _60701048	477	17.0933	-22.5914
Namibia	Khomas _ Windhoek West _60901100	564	17.0589	-22.5901
Namibia	Khomas _ Windhoek West _60901096	122	17.0763	-22.59
Namibia	Khomas _ Windhoek West _60901099	553	17.0618	-22.5892
Namibia	Khomas _ Windhoek Rural _60701047	504	17.0903	-22.589
Namibia	Khomas _ Windhoek West _60901105	510	17.055	-22.5887
Namibia	Khomas _ Windhoek Rural _60701046	401	17.0838	-22.5886
Namibia	Khomas _ Windhoek West _60901098	724	17.0656	-22.588
Namibia	Khomas _ Windhoek Rural _60701044	312	17.1071	-22.5873
Namibia	Khomas _ Windhoek West _60901104	473	17.0529	-22.586
Namibia	Khomas _ Windhoek West _60901101	335	17.0583	-22.5859
Namibia	Khomas _ Windhoek Rural _60701040	193	17.1186	-22.5858
Namibia	Khomas _ Windhoek West _60901103	315	17.0546	-22.5853
Namibia	Khomas _ Windhoek West _60901093	396	17.0622	-22.5849
Namibia	Khomas _ Windhoek Rural _60701039	288	17.1197	-22.5846
Namibia	Khomas _ Windhoek West _60901102	195	17.0571	-22.5842
Namibia	Khomas _ Windhoek West _60901094	439	17.0699	-22.5837
Namibia	Khomas _ Windhoek Rural _60701045	385	17.0888	-22.5836
Namibia	Khomas _ Windhoek Rural _60701041	324	17.1148	-22.5836
Namibia	Khomas _ Windhoek West _60901092	484	17.0605	-22.5832
Namibia	Khomas _ Windhoek West _60901095	95	17.0777	-22.5828
Namibia	Khomas _ Windhoek Rural _60701037	393	17.1254	-22.5823
Namibia	Khomas _ Windhoek West _60901091	390	17.0603	-22.581
Namibia	Khomas _ Windhoek Rural _60701042	220	17.1168	-22.581
Namibia	Khomas _ Windhoek West _60901090	545	17.0573	-22.5808
Namibia	Khomas _ Windhoek Rural _60701024	249	17.0913	-22.5791
Namibia	Khomas _ Windhoek West _60901086	537	17.0481	-22.5791
Namibia	Khomas _ Windhoek Rural _60701025	181	17.0943	-22.5786
Namibia	Khomas _ Windhoek West _60901083	535	17.0426	-22.5785
Namibia	Khomas _ Windhoek West _60901073	526	17.0658	-22.5784
Namibia	Khomas _ Windhoek West _60901087	335	17.0532	-22.5783
Namibia	Khomas _ Windhoek West _60901088	499	17.0558	-22.5781
Namibia	Khomas _ Windhoek West _60901074	414	17.0613	-22.5781
Namibia	Khomas _ Windhoek West _60901084	627	17.0436	-22.5775
Namibia	Khomas _ Windhoek West _60901089	516	17.0571	-22.5772
Namibia	Khomas _ Windhoek Rural _60701026	272	17.0969	-22.5771
Namibia	Khomas _ Windhoek Rural _60701043	303	17.1107	-22.577
Namibia	Khomas _ Windhoek West _60901070	317	17.0754	-22.5767
Namibia	Khomas _ Windhoek West _60998050	421	17.0155	-22.5763
Namibia	Khomas _ Windhoek West _60901072	559	17.0648	-22.5762
Namibia	Khomas _ Windhoek Rural _60701036	199	17.1256	-22.5762
Namibia	Khomas _ Windhoek Rural _60701028	356	17.1021	-22.5761
Namibia	Khomas _ Windhoek West _60901082	528	17.0437	-22.576
Namibia	Khomas _ Windhoek West _60901085	566	17.0473	-22.5757
Namibia	Khomas _ Windhoek West _60901071	502	17.0697	-22.5757
Namibia	Khomas _ Windhoek Rural _60701023	911	17.0871	-22.5751
Namibia	Khomas _ Windhoek West _60901081	519	17.0443	-22.5746
Namibia	Khomas _ Windhoek Rural _60701022	577	17.0833	-22.5746
Namibia	Khomas _ Windhoek West _60901078	661	17.0519	-22.5745
Namibia	Khomas _ Windhoek Rural _60701027	299	17.0983	-22.5744
Namibia	Khomas _ Windhoek West _60901075	357	17.0567	-22.5744
Namibia	Khomas _ Windhoek West _60901079	491	17.0494	-22.5742
Namibia	Khomas _ Windhoek West _60901069	231	17.0794	-22.5739
Namibia	Khomas _ Windhoek Rural _60701029	283	17.1061	-22.5739
Namibia	Khomas _ Windhoek Rural _60701031	361	17.1119	-22.5737
Namibia	Khomas _ Windhoek West _60901063	473	17.062	-22.5735
Namibia	Khomas _ Windhoek Rural _60701035	274	17.1172	-22.5733
Namibia	Khomas _ Windhoek West _60901051	678	17.0415	-22.5731
Namibia	Khomas _ Windhoek West _60901064	663	17.0668	-22.5728
Namibia	Khomas _ Windhoek West _60901076	437	17.0559	-22.5724
Namibia	Khomas _ Windhoek West _60901068	719	17.0738	-22.5723
Namibia	Khomas _ Windhoek West _60901065	562	17.0698	-22.5721
Namibia	Khomas _ Windhoek West _60901080	647	17.0453	-22.572
Namibia	Khomas _ Windhoek West _60901077	393	17.0549	-22.5711
Namibia	Khomas _ Windhoek West _60901062	483	17.0604	-22.5708
Namibia	Khomas _ Windhoek West _60901055	335	17.0523	-22.5708
Namibia	Khomas _ Windhoek Rural _60701032	365	17.1152	-22.5704
Namibia	Khomas _ Windhoek Rural _60701019	478	17.1021	-22.5703
Namibia	Khomas _ Windhoek East _60899098	223	18.0059	-22.5703
Namibia	Khomas _ Windhoek West _60901054	346	17.0494	-22.5701
Namibia	Khomas _ Windhoek Rural _60701030	290	17.1109	-22.5701
Namibia	Khomas _ Windhoek Rural _60701034	235	17.1229	-22.5699
Namibia	Khomas _ Windhoek West _60901061	495	17.0611	-22.5699
Namibia	Khomas _ Windhoek West _60901052	466	17.0421	-22.5698
Namibia	Khomas _ Windhoek West _60901031	396	17.0795	-22.5697
Namibia	Khomas _ Windhoek Rural _60701018	262	17.1058	-22.5695
Namibia	Khomas _ Windhoek Rural _60701020	226	17.098	-22.5694
Namibia	Khomas _ Windhoek West _60901059	411	17.0567	-22.5693
Namibia	Khomas _ Windhoek West _60901053	541	17.046	-22.569
Namibia	Khomas _ Windhoek West _60901066	390	17.0713	-22.5688
Namibia	Khomas _ Windhoek West _60901067	383	17.0759	-22.5686
Namibia	Khomas _ Windhoek Rural _60701010	364	17.0928	-22.5686
Namibia	Khomas _ Windhoek West _60901034	660	17.0653	-22.5684
Namibia	Khomas _ Windhoek East _60899099	202	17.8496	-22.5683
Namibia	Khomas _ Windhoek Rural _60701021	231	17.085	-22.5678
Namibia	Khomas _ Windhoek West _60901056	469	17.0538	-22.5673
Namibia	Khomas _ Windhoek Rural _60701033	276	17.1204	-22.5673
Namibia	Khomas _ Windhoek Rural _60701016	322	17.1108	-22.5672
Namibia	Khomas _ Windhoek West _60901060	372	17.0591	-22.5671
Namibia	Khomas _ Windhoek West _60901049	707	17.0401	-22.5668
Namibia	Khomas _ Windhoek West _60901032	750	17.0749	-22.5661
Namibia	Khomas _ Windhoek Rural _60701014	239	17.1125	-22.5659
Namibia	Khomas _ Windhoek Rural _60701017	300	17.1073	-22.5658
Namibia	Khomas _ Windhoek West _60901048	580	17.0478	-22.5658
Namibia	Khomas _ Windhoek Rural _60701015	289	17.1155	-22.5655
Namibia	Khomas _ Windhoek West _60901035	472	17.0631	-22.5653
Namibia	Khomas _ Windhoek West _60901057	462	17.0545	-22.5652
Namibia	Khomas _ Windhoek West _60901033	423	17.0697	-22.5652
Namibia	Khomas _ Windhoek Rural _60701011	301	17.1006	-22.565
Namibia	Khomas _ Windhoek West _60901058	650	17.0565	-22.5648
Namibia	Khomas _ Windhoek West _60901036	494	17.0614	-22.5643
Namibia	Khomas _ Windhoek West _60901037	526	17.0597	-22.5636
Namibia	Khomas _ Katutura East _60401078	870	17.0099	-22.5636
Namibia	Khomas _ Windhoek West _60901047	512	17.0513	-22.5628
Namibia	Khomas _ Windhoek Rural _60701012	334	17.1034	-22.5626
Namibia	Khomas _ Katutura East _60401077	405	17.0072	-22.5624
Namibia	Khomas _ Windhoek West _60901030	450	17.0789	-22.5624
Namibia	Khomas _ Windhoek West _60901029	743	17.0748	-22.5624
Namibia	Khomas _ Windhoek Rural _60701009	309	17.0884	-22.5621
Namibia	Khomas _ Windhoek West _60901028	492	17.0708	-22.5618
Namibia	Khomas _ Windhoek West _60901046	599	17.0478	-22.5616
Namibia	Khomas _ Windhoek West _60901027	602	17.0674	-22.5616
Namibia	Khomas _ Windhoek Rural _60701013	394	17.11	-22.5612
Namibia	Khomas _ Katutura East _60401076	512	17.0078	-22.5611
Namibia	Khomas _ Windhoek West _60901025	520	17.0634	-22.561
Namibia	Khomas _ Windhoek Rural _60701007	470	17.0976	-22.5607
Namibia	Khomas _ Katutura East _60401074	659	17.0101	-22.5604
Namibia	Khomas _ Windhoek West _60901045	574	17.051	-22.5603
Namibia	Khomas _ Katutura East _60401079	604	17.0231	-22.56
Namibia	Khomas _ Windhoek West _60901041	631	17.0554	-22.56
Namibia	Khomas _ Katutura East _60401073	524	17.0114	-22.5595
Namibia	Khomas _ Katutura East _60401086	501	17.0408	-22.5595
Namibia	Khomas _ Windhoek West _60901038	624	17.0597	-22.5593
Namibia	Khomas _ Katutura East _60401075	345	17.0078	-22.5593
Namibia	Khomas _ Windhoek West _60901044	636	17.0485	-22.5592
Namibia	Khomas _ Windhoek West _60901043	535	17.0513	-22.559
Namibia	Khomas _ Katutura East _60401072	461	17.0128	-22.5589
Namibia	Khomas _ Katutura East _60401071	461	17.0145	-22.5589
Namibia	Khomas _ Windhoek Rural _60701008	659	17.0864	-22.5588
Namibia	Khomas _ Windhoek Rural _60701006	364	17.1017	-22.5587
Namibia	Khomas _ Windhoek West _60901011	697	17.0741	-22.5584
Namibia	Khomas _ Windhoek West _60901026	558	17.0669	-22.5579
Namibia	Khomas _ Windhoek West _60901039	530	17.0581	-22.5577
Namibia	Khomas _ Windhoek West _60901042	430	17.0513	-22.5573
Namibia	Khomas _ Katutura East _60401084	628	17.0325	-22.5573
Namibia	Khomas _ Katutura East _60401087	501	17.0488	-22.557
Namibia	Khomas _ Windhoek West _60901009	311	17.0815	-22.5568
Namibia	Khomas _ Windhoek West _60901010	375	17.0775	-22.5568
Namibia	Khomas _ Windhoek West _60901024	613	17.0617	-22.5566
Namibia	Khomas _ Windhoek Rural _60701005	365	17.0987	-22.5564
Namibia	Khomas _ Katutura East _60401085	577	17.0335	-22.5559
Namibia	Khomas _ Windhoek West _60901040	654	17.0557	-22.5558
Namibia	Khomas _ Katutura East _60401082	415	17.0291	-22.5558
Namibia	Khomas _ Katutura East _60401058	790	17.0115	-22.5557
Namibia	Khomas _ Katutura East _60401060	667	17.0164	-22.5553
Namibia	Khomas _ Windhoek Rural _60701002	390	17.0926	-22.5553
Namibia	Khomas _ Windhoek West _60901023	717	17.0599	-22.5552
Namibia	Khomas _ Katutura East _60401088	582	17.0463	-22.555
Namibia	Khomas _ Katutura East _60401083	367	17.0314	-22.5548
Namibia	Khomas _ Windhoek West _60901014	472	17.0643	-22.5548
Namibia	Khomas _ Windhoek Rural _60701001	432	17.0873	-22.5544
Namibia	Khomas _ Katutura East _60401059	576	17.0137	-22.5542
Namibia	Khomas _ Windhoek East _60899101	123	17.6018	-22.5541
Namibia	Khomas _ Windhoek West _60901022	613	17.0571	-22.5535
Namibia	Khomas _ Katutura East _60401081	505	17.0262	-22.5534
Namibia	Khomas _ Windhoek West _60901019	156	17.05	-22.5534
Namibia	Khomas _ Windhoek West _60901008	707	17.0772	-22.5533
Namibia	Khomas _ Windhoek West _60901021	812	17.0541	-22.5529
Namibia	Khomas _ Katutura East _60401061	458	17.0202	-22.5525
Namibia	Khomas _ Windhoek Rural _60701004	253	17.0977	-22.5524
Namibia	Khomas _ Katutura East _60401066	552	17.0335	-22.5524
Namibia	Khomas _ Katutura East _60401069	440	17.025	-22.5523
Namibia	Khomas _ Windhoek West _60901013	1873	17.069	-22.5523
Namibia	Khomas _ Katutura East _60401070	257	17.0239	-22.5521
Namibia	Khomas _ Katutura East _60401057	340	17.0138	-22.5515
Namibia	Khomas _ Windhoek Rural _60701003	432	17.0952	-22.5513
Namibia	Khomas _ Katutura East _60401048	603	17.0461	-22.5513
Namibia	Khomas _ Katutura East _60401068	297	17.0272	-22.5512
Namibia	Khomas _ Katutura East _60401067	542	17.0298	-22.5511
Namibia	Khomas _ Windhoek East _60899107	273	17.2449	-22.551
Namibia	Khomas _ Katutura East _60401062	793	17.0205	-22.5507
Namibia	Khomas _ Katutura East _60401050	857	17.039	-22.5506
Namibia	Khomas _ Windhoek West _60901007	657	17.0773	-22.5506
Namibia	Khomas _ Windhoek West _60901020	688	17.0535	-22.5506
Namibia	Khomas _ Windhoek West _60901012	618	17.0721	-22.5506
Namibia	Khomas _ Katutura East _60401049	465	17.0432	-22.5505
Namibia	Khomas _ Windhoek East _60801116	521	17.0857	-22.5501
Namibia	Khomas _ Katutura East _60401047	570	17.0439	-22.55
Namibia	Khomas _ Katutura East _60401063	645	17.0248	-22.5497
Namibia	Khomas _ Katutura East _60401065	649	17.0326	-22.5497
Namibia	Khomas _ Katutura East _60401056	772	17.017	-22.5494
Namibia	Khomas _ Windhoek East _60801115	327	17.0925	-22.5494
Namibia	Khomas _ Windhoek West _60901015	714	17.0571	-22.5492
Namibia	Khomas _ Katutura East _60401064	649	17.0295	-22.5491
Namibia	Khomas _ Katutura East _60401046	477	17.0415	-22.5489
Namibia	Khomas _ Windhoek West _60901017	645	17.0517	-22.5489
Namibia	Khomas _ Katutura East _60401055	897	17.0207	-22.5488
Namibia	Khomas _ Windhoek West _60901006	773	17.0739	-22.5486
Namibia	Khomas _ Windhoek West _60901003	549	17.0759	-22.5483
Namibia	Khomas _ Katutura East _60401052	812	17.0304	-22.5478
Namibia	Khomas _ Windhoek West _60901018	564	17.0442	-22.5478
Namibia	Khomas _ Katutura East _60401033	357	17.0631	-22.5476
Namibia	Khomas _ Katutura East _60401054	481	17.0242	-22.5475
Namibia	Khomas _ Katutura East _60401036	696	17.048	-22.5473
Namibia	Khomas _ Katutura East _60401051	653	17.0335	-22.5472
Namibia	Khomas _ Windhoek East _60801118	324	17.0908	-22.5471
Namibia	Khomas _ Katutura East _60401053	492	17.0286	-22.5467
Namibia	Khomas _ Windhoek East _60801113	371	17.0982	-22.5464
Namibia	Khomas _ Katutura East _60401034	559	17.0495	-22.5463
Namibia	Khomas _ Windhoek West _60901005	943	17.0706	-22.5459
Namibia	Khomas _ Katutura East _60401037	530	17.0451	-22.5459
Namibia	Khomas _ Windhoek West _60901016	714	17.0513	-22.5459
Namibia	Khomas _ Katutura East _60498001	14	17.0042	-22.5459
Namibia	Khomas _ Windhoek East _60801117	292	17.0872	-22.5457
Namibia	Khomas _ Windhoek East _60801114	381	17.0946	-22.5456
Namibia	Khomas _ Katutura East _60401043	449	17.0395	-22.5453
Namibia	Khomas _ Katutura East _60401031	589	17.0589	-22.5453
Namibia	Khomas _ Windhoek West _60901002	286	17.0787	-22.5451
Namibia	Khomas _ Katutura East _60401045	379	17.0419	-22.5449
Namibia	Khomas _ Katutura East _60401044	459	17.0403	-22.5449
Namibia	Khomas _ Windhoek West _60901004	541	17.0735	-22.5448
Namibia	Khomas _ Katutura East _60401035	582	17.0479	-22.5442
Namibia	Khomas _ Katutura East _60401032	614	17.0609	-22.5437
Namibia	Khomas _ Katutura East _60401038	562	17.0412	-22.5435
Namibia	Khomas _ Katutura East _60401042	553	17.0361	-22.5435
Namibia	Khomas _ Katutura East _60401029	603	17.0547	-22.5434
Namibia	Khomas _ Windhoek East _60801119	231	17.0936	-22.5432
Namibia	Khomas _ Katutura East _60401030	590	17.0572	-22.543
Namibia	Khomas _ Windhoek East _60801124	310	17.0844	-22.5426
Namibia	Khomas _ Katutura East _60401028	557	17.0482	-22.5424
Namibia	Khomas _ Katutura East _60401039	570	17.0401	-22.5423
Namibia	Khomas _ Katutura East _60401040	864	17.037	-22.5412
Namibia	Khomas _ Katutura East _60401027	711	17.0444	-22.5412
Namibia	Khomas _ Katutura East _60401013	595	17.0648	-22.5412
Namibia	Khomas _ Katutura East _60401041	430	17.0346	-22.5411
Namibia	Khomas _ Katutura East _60401014	760	17.06	-22.5409
Namibia	Khomas _ Katutura East _60401026	643	17.04	-22.5406
Namibia	Khomas _ Windhoek West _60901001	1851	17.0708	-22.54
Namibia	Khomas _ Windhoek East _60899111	157	17.1849	-22.5399
Namibia	Khomas _ Windhoek East _60899127	101	16.9002	-22.5399
Namibia	Khomas _ Windhoek East _60801123	181	17.0878	-22.5397
Namibia	Khomas _ Windhoek East _60801120	432	17.0946	-22.5395
Namibia	Khomas _ Katutura East _60401017	769	17.0515	-22.5394
Namibia	Khomas _ Katutura East _60401015	704	17.0569	-22.5392
Namibia	Khomas _ Katutura East _60401018	636	17.0486	-22.539
Namibia	Khomas _ Katutura East _60401024	641	17.0367	-22.5382
Namibia	Khomas _ Katutura East _60401016	775	17.0538	-22.538
Namibia	Khomas _ Katutura East _60401025	689	17.0387	-22.5379
Namibia	Khomas _ Windhoek East _60899103	611	17.4315	-22.5378
Namibia	Khomas _ Katutura East _60401023	591	17.0348	-22.5376
Namibia	Khomas _ Katutura East _60401019	555	17.0443	-22.5372
Namibia	Khomas _ Windhoek East _60801122	329	17.0909	-22.5367
Namibia	Khomas _ Windhoek East _60899129	280	16.7884	-22.5356
Namibia	Khomas _ Katutura East _60401022	537	17.0387	-22.5354
Namibia	Khomas _ Katutura East _60401006	653	17.0512	-22.5349
Namibia	Khomas _ Katutura East _60401009	225	17.0599	-22.5346
Namibia	Khomas _ Windhoek East _60801121	308	17.0937	-22.5344
Namibia	Khomas _ Katutura East _60401020	679	17.0443	-22.5343
Namibia	Khomas _ Katutura East _60401008	664	17.0558	-22.5336
Namibia	Khomas _ Katutura East _60401007	653	17.0532	-22.533
Namibia	Khomas _ Katutura East _60401021	755	17.0426	-22.5321
Namibia	Khomas _ Katutura East _60401012	1213	17.0671	-22.532
Namibia	Khomas _ Katutura Central _60201033	651	17.0504	-22.5315
Namibia	Khomas _ Katutura Central _60201034	970	17.0529	-22.5314
Namibia	Khomas _ Katutura East _60401002	518	17.0381	-22.5313
Namibia	Khomas _ Katutura East _60401005	697	17.0451	-22.5312
Namibia	Khomas _ Khomasdal North _60301027	877	17.0595	-22.5312
Namibia	Khomas _ Katutura Central _60201032	526	17.0502	-22.5311
Namibia	Khomas _ Katutura Central _60201037	1177	17.0564	-22.5311
Namibia	Khomas _ Katutura Central _60201031	545	17.0496	-22.5308
Namibia	Khomas _ Katutura Central _60201030	387	17.049	-22.5306
Namibia	Khomas _ Katutura Central _60201035	931	17.0542	-22.5304
Namibia	Khomas _ Katutura Central _60201029	859	17.0483	-22.5304
Namibia	Khomas _ Katutura East _60401003	617	17.0384	-22.5299
Namibia	Khomas _ Soweto _60501024	804	17.0461	-22.5296
Namibia	Khomas _ Katutura Central _60201028	624	17.0506	-22.5294
Namibia	Khomas _ Katutura East _60401004	602	17.0408	-22.5294
Namibia	Khomas _ Katutura Central _60201026	881	17.0533	-22.5292
Namibia	Khomas _ Katutura Central _60201036	848	17.0567	-22.5292
Namibia	Khomas _ Khomasdal North _60301026	1171	17.0628	-22.5286
Namibia	Khomas _ Samora Machel _60601070	159	17.0156	-22.5285
Namibia	Khomas _ Katutura Central _60201027	682	17.0506	-22.5283
Namibia	Khomas _ Katutura Central _60201025	1025	17.0546	-22.5282
Namibia	Khomas _ Soweto _60501023	850	17.0449	-22.5282
Namibia	Khomas _ Soweto _60501022	842	17.0479	-22.5282
Namibia	Khomas _ Katutura Central _60201019	921	17.0515	-22.5276
Namibia	Khomas _ Windhoek East _60801125	69	17.079	-22.5275
Namibia	Khomas _ Katutura Central _60201024	760	17.0551	-22.5274
Namibia	Khomas _ Katutura Central _60201023	1043	17.0572	-22.5269
Namibia	Khomas _ Katutura Central _60201020	950	17.0563	-22.5268
Namibia	Khomas _ Samora Machel _60601108	998	17.0358	-22.5268
Namibia	Khomas _ Soweto _60501021	737	17.0468	-22.5263
Namibia	Khomas _ Khomasdal North _60301025	1549	17.0617	-22.5262
Namibia	Khomas _ Katutura Central _60201022	1120	17.0582	-22.5261
Namibia	Khomas _ Windhoek East _60801126	285	17.0745	-22.5261
Namibia	Khomas _ Khomasdal North _60301024	2134	17.0654	-22.526
Namibia	Khomas _ Katutura Central _60201016	840	17.0522	-22.526
Namibia	Khomas _ Soweto _60501020	787	17.0425	-22.526
Namibia	Khomas _ Samora Machel _60601103	919	17.039	-22.5258
Namibia	Khomas _ Katutura Central _60201021	959	17.0594	-22.5254
Namibia	Khomas _ Katutura Central _60201017	788	17.0503	-22.5251
Namibia	Khomas _ Katutura Central _60201015	930	17.0528	-22.5248
Namibia	Khomas _ Samora Machel _60601107	704	17.032	-22.5246
Namibia	Khomas _ Katutura Central _60201018	845	17.0488	-22.5244
Namibia	Khomas _ Khomasdal North _60301023	927	17.0659	-22.5244
Namibia	Khomas _ Katutura Central _60201014	750	17.0563	-22.5243
Namibia	Khomas _ Samora Machel _60601096	704	17.0257	-22.5242
Namibia	Khomas _ Khomasdal North _60301020	1274	17.0596	-22.5239
Namibia	Khomas _ Khomasdal North _60301022	917	17.0643	-22.5239
Namibia	Khomas _ Khomasdal North _60301021	1134	17.0623	-22.5238
Namibia	Khomas _ Katutura East _60401011	659	17.069	-22.5237
Namibia	Khomas _ Samora Machel _60601104	1344	17.0346	-22.5236
Namibia	Khomas _ Katutura Central _60201013	1005	17.0576	-22.5236
Namibia	Khomas _ Katutura Central _60201010	1074	17.0542	-22.5233
Namibia	Khomas _ Katutura Central _60201009	682	17.053	-22.5232
Namibia	Khomas _ Samora Machel _60601095	948	17.0249	-22.523
Namibia	Khomas _ Soweto _60501019	801	17.0426	-22.523
Namibia	Khomas _ Samora Machel _60601106	564	17.0297	-22.523
Namibia	Khomas _ Khomasdal North _60301019	1280	17.0598	-22.5228
Namibia	Khomas _ Samora Machel _60601102	1177	17.0391	-22.5228
Namibia	Khomas _ Samora Machel _60601092	832	17.0216	-22.5227
Namibia	Khomas _ Samora Machel _60601094	731	17.023	-22.5227
Namibia	Khomas _ Khomasdal North _60301018	1331	17.0609	-22.5227
Namibia	Khomas _ Katutura Central _60201012	1156	17.0568	-22.5223
Namibia	Khomas _ Samora Machel _60601087	998	17.0271	-22.5221
Namibia	Khomas _ Khomasdal North _60301015	1013	17.0668	-22.5221
Namibia	Khomas _ Katutura Central _60201008	711	17.0511	-22.522
Namibia	Khomas _ Katutura East _60401010	866	17.0692	-22.5219
Namibia	Khomas _ Samora Machel _60601105	1035	17.0327	-22.5218
Namibia	Khomas _ Khomasdal North _60301017	1228	17.0622	-22.5217
Namibia	Khomas _ Khomasdal North _60301016	1124	17.064	-22.5215
Namibia	Khomas _ Katutura Central _60201011	1149	17.0557	-22.5215
Namibia	Khomas _ Samora Machel _60601069	1044	17.0089	-22.5214
Namibia	Khomas _ Samora Machel _60601093	1054	17.0232	-22.5214
Namibia	Khomas _ Samora Machel _60601097	843	17.0296	-22.5213
Namibia	Khomas _ Katutura Central _60201007	798	17.0485	-22.5213
Namibia	Khomas _ Soweto _60501018	692	17.0449	-22.5212
Namibia	Khomas _ Khomasdal North _60301014	1038	17.0663	-22.5211
Namibia	Khomas _ Samora Machel _60601100	834	17.0375	-22.5208
Namibia	Khomas _ Samora Machel _60601098	705	17.0321	-22.5205
Namibia	Khomas _ Samora Machel _60601091	998	17.021	-22.5205
Namibia	Khomas _ Samora Machel _60601090	1024	17.0238	-22.5204
Namibia	Khomas _ Samora Machel _60601101	508	17.0397	-22.5203
Namibia	Khomas _ Soweto _60501017	779	17.0431	-22.5203
Namibia	Khomas _ Khomasdal North _60301008	1295	17.0604	-22.5203
Namibia	Khomas _ Samora Machel _60601099	821	17.0355	-22.5202
Namibia	Khomas _ Khomasdal North _60301007	1225	17.0571	-22.52
Namibia	Khomas _ Katutura Central _60201006	633	17.0473	-22.5198
Namibia	Khomas _ Khomasdal North _60301011	1097	17.0696	-22.5197
Namibia	Khomas _ Soweto _60501016	749	17.0421	-22.5197
Namibia	Khomas _ Khomasdal North _60301013	1106	17.0657	-22.5196
Namibia	Khomas _ Samora Machel _60601085	1011	17.0309	-22.5196
Namibia	Khomas _ Samora Machel _60601082	823	17.0347	-22.5195
Namibia	Khomas _ Samora Machel _60601086	667	17.0291	-22.5194
Namibia	Khomas _ Samora Machel _60601088	1040	17.0255	-22.5194
Namibia	Khomas _ Khomasdal North _60301006	1275	17.055	-22.5192
Namibia	Khomas _ Soweto _60501015	737	17.0418	-22.5191
Namibia	Khomas _ Samora Machel _60601089	975	17.024	-22.5191
Namibia	Khomas _ Katutura Central _60201004	741	17.0528	-22.5191
Namibia	Khomas _ Samora Machel _60601071	1051	17.0151	-22.5188
Namibia	Khomas _ Samora Machel _60601080	1011	17.0394	-22.5186
Namibia	Khomas _ Khomasdal North _60301009	1169	17.0634	-22.5186
Namibia	Khomas _ Soweto _60501014	733	17.0454	-22.5185
Namibia	Khomas _ Khomasdal North _60301012	1053	17.0663	-22.5185
Namibia	Khomas _ Samora Machel _60601066	1053	17.012	-22.5185
Namibia	Khomas _ Samora Machel _60601073	1080	17.021	-22.5185
Namibia	Khomas _ Samora Machel _60601083	957	17.0333	-22.5185
Namibia	Khomas _ Khomasdal North _60301005	902	17.0601	-22.5183
Namibia	Khomas _ Katutura Central _60201005	690	17.049	-22.5182
Namibia	Khomas _ Samora Machel _60601081	928	17.0373	-22.5181
Namibia	Khomas _ Samora Machel _60601084	1002	17.0308	-22.5181
Namibia	Khomas _ Samora Machel _60601072	1228	17.0185	-22.5181
Namibia	Khomas _ Katutura Central _60201003	853	17.0573	-22.518
Namibia	Khomas _ Samora Machel _60601077	1255	17.0272	-22.5179
Namibia	Khomas _ Samora Machel _60601068	1215	17.0094	-22.5178
Namibia	Khomas _ Samora Machel _60601076	866	17.0251	-22.5178
Namibia	Khomas _ Samora Machel _60601074	821	17.0231	-22.5177
Namibia	Khomas _ Samora Machel _60601063	821	17.016	-22.5176
Namibia	Khomas _ Soweto _60501013	753	17.0427	-22.5176
Namibia	Khomas _ Khomasdal North _60301010	1070	17.0663	-22.5175
Namibia	Khomas _ Khomasdal North _60301002	907	17.0707	-22.5175
Namibia	Khomas _ Samora Machel _60601064	921	17.0147	-22.5174
Namibia	Khomas _ Katutura Central _60201002	811	17.057	-22.5171
Namibia	Khomas _ Samora Machel _60601067	1074	17.0113	-22.5169
Namibia	Khomas _ Samora Machel _60601078	1114	17.0318	-22.5168
Namibia	Khomas _ Soweto _60501008	694	17.0499	-22.5168
Namibia	Khomas _ Samora Machel _60601059	1224	17.0213	-22.5166
Namibia	Khomas _ Samora Machel _60601062	1109	17.0187	-22.5166
Namibia	Khomas _ Soweto _60501009	739	17.0473	-22.5166
Namibia	Khomas _ Samora Machel _60601079	893	17.0395	-22.5165
Namibia	Khomas _ Samora Machel _60601065	883	17.0132	-22.5164
Namibia	Khomas _ Khomasdal North _60301003	966	17.0671	-22.5164
Namibia	Khomas _ Soweto _60501012	862	17.0421	-22.5164
Namibia	Khomas _ Samora Machel _60601053	1035	17.0362	-22.5163
Namibia	Khomas _ Khomasdal North _60301004	1048	17.0635	-22.5163
Namibia	Khomas _ Samora Machel _60601075	942	17.0244	-22.5162
Namibia	Khomas _ Samora Machel _60601037	957	17.0075	-22.5162
Namibia	Khomas _ Samora Machel _60601061	1286	17.0167	-22.516
Namibia	Khomas _ Soweto _60501010	784	17.0453	-22.516
Namibia	Khomas _ Samora Machel _60601055	1277	17.0298	-22.5159
Namibia	Khomas _ Samora Machel _60601054	955	17.0336	-22.5158
Namibia	Khomas _ Soweto _60501007	887	17.0506	-22.5158
Namibia	Khomas _ Katutura Central _60201001	1107	17.0556	-22.5155
Namibia	Khomas _ Samora Machel _60601060	1040	17.0194	-22.5154
Namibia	Khomas _ Samora Machel _60601057	761	17.0239	-22.5154
Namibia	Khomas _ Samora Machel _60601038	953	17.0105	-22.5153
Namibia	Khomas _ Samora Machel _60601052	635	17.0397	-22.5152
Namibia	Khomas _ Soweto _60501011	732	17.042	-22.5152
Namibia	Khomas _ Samora Machel _60601056	1380	17.0271	-22.5151
Namibia	Khomas _ Samora Machel _60601058	732	17.0229	-22.5148
Namibia	Khomas _ Khomasdal North _60301001	971	17.0613	-22.5146
Namibia	Khomas _ Samora Machel _60601050	868	17.0382	-22.5145
Namibia	Khomas _ Samora Machel _60601040	1434	17.0152	-22.5145
Namibia	Khomas _ Samora Machel _60601039	743	17.0126	-22.5144
Namibia	Khomas _ Samora Machel _60601041	904	17.019	-22.5142
Namibia	Khomas _ Samora Machel _60601051	1197	17.0353	-22.514
Namibia	Khomas _ Samora Machel _60601036	1514	17.0072	-22.514
Namibia	Khomas _ Soweto _60501003	785	17.0509	-22.5138
Namibia	Khomas _ Samora Machel _60601045	1000	17.0255	-22.5138
Namibia	Khomas _ Samora Machel _60601043	969	17.0223	-22.5136
Namibia	Khomas _ Soweto _60501001	819	17.0444	-22.5131
Namibia	Khomas _ Soweto _60501002	695	17.0507	-22.5131
Namibia	Khomas _ Samora Machel _60601049	850	17.038	-22.513
Namibia	Khomas _ Soweto _60501005	744	17.0542	-22.513
Namibia	Khomas _ Samora Machel _60601033	423	17.0169	-22.5129
Namibia	Khomas _ Samora Machel _60601044	1096	17.0267	-22.5128
Namibia	Khomas _ Samora Machel _60601042	1121	17.0206	-22.5128
Namibia	Khomas _ Samora Machel _60601035	843	17.0137	-22.5128
Namibia	Khomas _ Samora Machel _60601034	778	17.016	-22.5127
Namibia	Khomas _ Samora Machel _60601032	434	17.0176	-22.5127
Namibia	Khomas _ Samora Machel _60601046	1232	17.0315	-22.5126
Namibia	Khomas _ Soweto _60501006	590	17.0582	-22.5125
Namibia	Khomas _ Samora Machel _60601048	855	17.0401	-22.5125
Namibia	Khomas _ Soweto _60501004	694	17.0556	-22.5122
Namibia	Khomas _ Samora Machel _60601031	731	17.0181	-22.5119
Namibia	Khomas _ Samora Machel _60601030	1170	17.0211	-22.5118
Namibia	Khomas _ Moses/Garoeb _61001102	886	17.0255	-22.5116
Namibia	Khomas _ Moses/Garoeb _61001121	1377	17.0475	-22.5112
Namibia	Khomas _ Samora Machel _60601028	501	17.0189	-22.5111
Namibia	Khomas _ Moses/Garoeb _61001122	1102	17.044	-22.5111
Namibia	Khomas _ Moses/Garoeb _61001103	805	17.0258	-22.5109
Namibia	Khomas _ Tobias Hainyeko _60101105	861	17.0565	-22.5109
Namibia	Khomas _ Samora Machel _60601027	604	17.0199	-22.5106
Namibia	Khomas _ Samora Machel _60601029	653	17.0175	-22.5105
Namibia	Khomas _ Samora Machel _60601023	568	17.0156	-22.5105
Namibia	Khomas _ Moses/Garoeb _61001097	768	17.0225	-22.5105
Namibia	Khomas _ Samora Machel _60601047	866	17.0363	-22.5104
Namibia	Khomas _ Moses/Garoeb _61001101	914	17.0244	-22.5103
Namibia	Khomas _ Moses/Garoeb _61001107	736	17.0295	-22.5103
Namibia	Khomas _ Samora Machel _60601016	1094	17.0103	-22.5102
Namibia	Khomas _ Samora Machel _60601022	817	17.0137	-22.5102
Namibia	Khomas _ Moses/Garoeb _61001123	970	17.0442	-22.5101
Namibia	Khomas _ Moses/Garoeb _61001105	794	17.028	-22.5101
Namibia	Khomas _ Moses/Garoeb _61001119	1079	17.0459	-22.51
Namibia	Khomas _ Tobias Hainyeko _60101108	383	17.0502	-22.5098
Namibia	Khomas _ Tobias Hainyeko _60101103	744	17.0565	-22.5096
Namibia	Khomas _ Samora Machel _60601026	534	17.0192	-22.5096
Namibia	Khomas _ Tobias Hainyeko _60101106	675	17.0541	-22.5095
Namibia	Khomas _ Tobias Hainyeko _60101104	853	17.0597	-22.5095
Namibia	Khomas _ Moses/Garoeb _61001100	709	17.0254	-22.5092
Namibia	Khomas _ Samora Machel _60601025	573	17.0181	-22.5092
Namibia	Khomas _ Moses/Garoeb _61001118	1064	17.0435	-22.5092
Namibia	Khomas _ Moses/Garoeb _61001120	1118	17.0463	-22.509
Namibia	Khomas _ Moses/Garoeb _61001104	811	17.027	-22.509
Namibia	Khomas _ Tobias Hainyeko _60101107	896	17.0521	-22.5089
Namibia	Khomas _ Moses/Garoeb _61001106	835	17.029	-22.5088
Namibia	Khomas _ Moses/Garoeb _61001098	634	17.0231	-22.5088
Namibia	Khomas _ Tobias Hainyeko _60101109	732	17.0477	-22.5088
Namibia	Khomas _ Moses/Garoeb _61001095	816	17.0214	-22.5087
Namibia	Khomas _ Samora Machel _60601021	609	17.0156	-22.5087
Namibia	Khomas _ Samora Machel _60601024	600	17.0179	-22.5086
Namibia	Khomas _ Moses/Garoeb _61001096	818	17.0203	-22.5086
Namibia	Khomas _ Moses/Garoeb _61001110	1012	17.0346	-22.5083
Namibia	Khomas _ Moses/Garoeb _61001117	1028	17.0411	-22.5083
Namibia	Omaheke _ Gobabis _90298043	293	18.9606	-22.5082
Namibia	Khomas _ Moses/Garoeb _61001099	540	17.0245	-22.5082
Namibia	Khomas _ Moses/Garoeb _61001109	983	17.0329	-22.5081
Namibia	Khomas _ Moses/Garoeb _61001075	753	17.0298	-22.5081
Namibia	Khomas _ Tobias Hainyeko _60101100	606	17.0546	-22.5079
Namibia	Khomas _ Tobias Hainyeko _60101101	744	17.056	-22.5079
Namibia	Khomas _ Samora Machel _60601020	579	17.017	-22.5078
Namibia	Khomas _ Moses/Garoeb _61001080	679	17.0271	-22.5078
Namibia	Khomas _ Tobias Hainyeko _60101102	885	17.058	-22.5077
Namibia	Khomas _ Moses/Garoeb _61001108	1073	17.0321	-22.5077
Namibia	Khomas _ Moses/Garoeb _61001094	662	17.0223	-22.5076
Namibia	Khomas _ Tobias Hainyeko _60101099	648	17.0529	-22.5075
Namibia	Khomas _ Tobias Hainyeko _60101068	52	17.0663	-22.5074
Namibia	Khomas _ Samora Machel _60601017	503	17.015	-22.5072
Namibia	Khomas _ Moses/Garoeb _61001111	1115	17.0352	-22.507
Namibia	Khomas _ Moses/Garoeb _61001081	646	17.0251	-22.507
Namibia	Khomas _ Moses/Garoeb _61001074	552	17.0309	-22.5069
Namibia	Khomas _ Tobias Hainyeko _60101097	696	17.0502	-22.5068
Namibia	Khomas _ Samora Machel _60601018	521	17.0171	-22.5068
Namibia	Khomas _ Moses/Garoeb _61001116	683	17.043	-22.5068
Namibia	Khomas _ Moses/Garoeb _61001115	893	17.0398	-22.5067
Namibia	Khomas _ Tobias Hainyeko _60101069	1175	17.0603	-22.5067
Namibia	Khomas _ Moses/Garoeb _61001076	623	17.0292	-22.5067
Namibia	Khomas _ Samora Machel _60601019	581	17.0181	-22.5067
Namibia	Khomas _ Moses/Garoeb _61001079	522	17.0271	-22.5067
Namibia	Khomas _ Samora Machel _60698001	297	16.9991	-22.5067
Namibia	Khomas _ Moses/Garoeb _61001114	1090	17.0379	-22.5065
Namibia	Khomas _ Moses/Garoeb _61001071	595	17.0318	-22.5065
Namibia	Khomas _ Moses/Garoeb _61001093	601	17.0234	-22.5064
Namibia	Khomas _ Tobias Hainyeko _60101089	620	17.0551	-22.5063
Namibia	Khomas _ Samora Machel _60601015	279	17.0141	-22.5063
Namibia	Khomas _ Tobias Hainyeko _60101088	758	17.0578	-22.5062
Namibia	Khomas _ Moses/Garoeb _61001113	899	17.037	-22.5062
Namibia	Khomas _ Moses/Garoeb _61001073	480	17.0304	-22.5061
Namibia	Khomas _ Moses/Garoeb _61001089	696	17.0192	-22.506
Namibia	Khomas _ Moses/Garoeb _61001065	1049	17.0415	-22.5059
Namibia	Khomas _ Tobias Hainyeko _60101098	549	17.0533	-22.5059
Namibia	Khomas _ Moses/Garoeb _61001112	1250	17.0354	-22.5059
Namibia	Khomas _ Moses/Garoeb _61001062	893	17.0454	-22.5058
Namibia	Khomas _ Moses/Garoeb _61001090	522	17.0205	-22.5057
Namibia	Khomas _ Tobias Hainyeko _60101096	964	17.0471	-22.5057
Namibia	Khomas _ Moses/Garoeb _61001082	623	17.0256	-22.5056
Namibia	Khomas _ Tobias Hainyeko _60101091	581	17.0543	-22.5055
Namibia	Khomas _ Moses/Garoeb _61001063	1118	17.0441	-22.5054
Namibia	Khomas _ Moses/Garoeb _61001070	1184	17.0341	-22.5053
Namibia	Khomas _ Moses/Garoeb _61001078	672	17.0277	-22.5053
Namibia	Khomas _ Moses/Garoeb _61001066	666	17.0406	-22.5053
Namibia	Khomas _ Moses/Garoeb _61001064	1115	17.0427	-22.5053
Namibia	Khomas _ Tobias Hainyeko _60101093	722	17.0519	-22.5053
Namibia	Khomas _ Moses/Garoeb _61001091	713	17.0217	-22.5053
Namibia	Khomas _ Moses/Garoeb _61001068	627	17.0388	-22.5051
Namibia	Khomas _ Samora Machel _60601014	392	17.0171	-22.5051
Namibia	Khomas _ Tobias Hainyeko _60101094	680	17.0497	-22.5051
Namibia	Khomas _ Tobias Hainyeko _60101070	754	17.0589	-22.5051
Namibia	Khomas _ Moses/Garoeb _61001083	698	17.0265	-22.505
Namibia	Khomas _ Moses/Garoeb _61001092	535	17.0234	-22.5049
Namibia	Khomas _ Moses/Garoeb _61001072	503	17.0309	-22.5049
Namibia	Khomas _ Samora Machel _60601011	402	17.011	-22.5049
Namibia	Khomas _ Tobias Hainyeko _60101090	372	17.0552	-22.5049
Namibia	Khomas _ Moses/Garoeb _61001069	1180	17.0364	-22.5048
Namibia	Khomas _ Moses/Garoeb _61001067	651	17.0397	-22.5047
Namibia	Khomas _ Moses/Garoeb _61001077	655	17.0286	-22.5045
Namibia	Khomas _ Moses/Garoeb _61001084	464	17.025	-22.5045
Namibia	Khomas _ Tobias Hainyeko _60101087	831	17.0565	-22.5044
Namibia	Khomas _ Samora Machel _60601012	382	17.0133	-22.5044
Namibia	Khomas _ Tobias Hainyeko _60101092	430	17.0535	-22.5042
Namibia	Khomas _ Tobias Hainyeko _60101072	729	17.0575	-22.5042
Namibia	Khomas _ Moses/Garoeb _61001050	1192	17.0346	-22.5041
Namibia	Khomas _ Moses/Garoeb _61001048	632	17.0331	-22.5041
Namibia	Khomas _ Tobias Hainyeko _60101095	800	17.0473	-22.504
Namibia	Khomas _ Tobias Hainyeko _60101071	786	17.0585	-22.504
Namibia	Khomas _ Tobias Hainyeko _60101081	603	17.0488	-22.5038
Namibia	Khomas _ Samora Machel _60601013	548	17.0164	-22.5038
Namibia	Khomas _ Tobias Hainyeko _60101067	1178	17.0611	-22.5038
Namibia	Khomas _ Moses/Garoeb _61001058	1013	17.0449	-22.5038
Namibia	Khomas _ Moses/Garoeb _61001061	773	17.0458	-22.5038
Namibia	Khomas _ Moses/Garoeb _61001085	486	17.0238	-22.5037
Namibia	Khomas _ Moses/Garoeb _61001054	730	17.0408	-22.5037
Namibia	Khomas _ Moses/Garoeb _61001046	525	17.0307	-22.5036
Namibia	Khomas _ Moses/Garoeb _61001045	467	17.0293	-22.5036
Namibia	Khomas _ Tobias Hainyeko _60101086	385	17.0543	-22.5035
Namibia	Khomas _ Moses/Garoeb _61001052	910	17.0372	-22.5035
Namibia	Khomas _ Tobias Hainyeko _60101083	680	17.0513	-22.5035
Namibia	Khomas _ Moses/Garoeb _61001053	948	17.0386	-22.5035
Namibia	Khomas _ Moses/Garoeb _61001088	730	17.0182	-22.5035
Namibia	Khomas _ Moses/Garoeb _61001057	906	17.0436	-22.5035
Namibia	Khomas _ Moses/Garoeb _61001087	591	17.0204	-22.5035
Namibia	Khomas _ Moses/Garoeb _61001086	621	17.0225	-22.5034
Namibia	Khomas _ Tobias Hainyeko _60101084	675	17.0527	-22.5034
Namibia	Khomas _ Moses/Garoeb _61001047	602	17.0318	-22.5034
Namibia	Khomas _ Moses/Garoeb _61001055	732	17.0425	-22.5032
Namibia	Khomas _ Samora Machel _60601009	642	17.0147	-22.5031
Namibia	Khomas _ Tobias Hainyeko _60101082	526	17.0503	-22.5031
Namibia	Khomas _ Moses/Garoeb _61001044	595	17.0273	-22.503
Namibia	Khomas _ Moses/Garoeb _61001043	569	17.0257	-22.5029
Namibia	Erongo _ Omaruru _20399047	275	16.113	-22.5028
Namibia	Khomas _ Tobias Hainyeko _60101073	841	17.0564	-22.5028
Namibia	Khomas _ Moses/Garoeb _61001049	561	17.0344	-22.5026
Namibia	Khomas _ Moses/Garoeb _61001051	756	17.0366	-22.5026
Namibia	Khomas _ Samora Machel _60601008	488	17.0158	-22.5024
Namibia	Khomas _ Tobias Hainyeko _60101080	733	17.048	-22.5024
Namibia	Khomas _ Moses/Garoeb _61001059	846	17.0458	-22.5023
Namibia	Khomas _ Moses/Garoeb _61001042	636	17.0228	-22.5023
Namibia	Khomas _ Tobias Hainyeko _60101085	466	17.0542	-22.5022
Namibia	Khomas _ Tobias Hainyeko _60101075	702	17.0554	-22.5021
Namibia	Khomas _ Tobias Hainyeko _60101066	675	17.0608	-22.5021
Namibia	Khomas _ Moses/Garoeb _61001041	632	17.0194	-22.5019
Namibia	Khomas _ Moses/Garoeb _61001016	636	17.0324	-22.5019
Namibia	Khomas _ Tobias Hainyeko _60101077	607	17.0528	-22.5018
Namibia	Khomas _ Tobias Hainyeko _60101065	1351	17.0589	-22.5018
Namibia	Khomas _ Samora Machel _60601010	534	17.0131	-22.5017
Namibia	Khomas _ Moses/Garoeb _61001040	788	17.0171	-22.5017
Namibia	Khomas _ Moses/Garoeb _61001060	589	17.0466	-22.5017
Namibia	Khomas _ Tobias Hainyeko _60101078	533	17.0511	-22.5016
Namibia	Khomas _ Moses/Garoeb _61001056	591	17.0426	-22.5016
Namibia	Khomas _ Moses/Garoeb _61001013	886	17.0398	-22.5015
Namibia	Khomas _ Moses/Garoeb _61001017	580	17.0305	-22.5015
Namibia	Khomas _ Tobias Hainyeko _60101079	514	17.0492	-22.5015
Namibia	Khomas _ Moses/Garoeb _61001015	557	17.0342	-22.5014
Namibia	Khomas _ Moses/Garoeb _61001018	569	17.0289	-22.5014
Namibia	Khomas _ Tobias Hainyeko _60101076	423	17.0543	-22.5014
Namibia	Khomas _ Moses/Garoeb _61001019	464	17.0264	-22.5014
Namibia	Khomas _ Tobias Hainyeko _60101074	412	17.0565	-22.5013
Namibia	Khomas _ Moses/Garoeb _61001014	655	17.0366	-22.5013
Namibia	Khomas _ Moses/Garoeb _61001020	388	17.0239	-22.5011
Namibia	Khomas _ Moses/Garoeb _61001034	584	17.0209	-22.5007
Namibia	Khomas _ Moses/Garoeb _61001021	604	17.0221	-22.5007
Namibia	Khomas _ Moses/Garoeb _61001035	689	17.0194	-22.5006
Namibia	Khomas _ Moses/Garoeb _61001036	649	17.0173	-22.5003
Namibia	Khomas _ Windhoek East _60898112	135	17.1167	-22.5003
Namibia	Khomas _ Moses/Garoeb _61001011	692	17.0438	-22.5002
Namibia	Khomas _ Samora Machel _60601005	499	17.0105	-22.5002
Namibia	Khomas _ Samora Machel _60601006	562	17.0135	-22.5002
Namibia	Khomas _ Tobias Hainyeko _60101062	616	17.0534	-22.5
Namibia	Khomas _ Samora Machel _60601007	492	17.0149	-22.5
Namibia	Khomas _ Tobias Hainyeko _60101064	623	17.0587	-22.5
Namibia	Khomas _ Tobias Hainyeko _60101063	751	17.0558	-22.5
Namibia	Khomas _ Tobias Hainyeko _60101057	524	17.0489	-22.4999
Namibia	Khomas _ Tobias Hainyeko _60101055	503	17.0472	-22.4997
Namibia	Khomas _ Tobias Hainyeko _60101059	497	17.052	-22.4997
Namibia	Khomas _ Tobias Hainyeko _60101036	632	17.0618	-22.4996
Namibia	Khomas _ Tobias Hainyeko _60101058	723	17.0506	-22.4994
Namibia	Khomas _ Moses/Garoeb _61001033	475	17.0194	-22.4993
Namibia	Khomas _ Tobias Hainyeko _60101054	484	17.046	-22.4993
Namibia	Khomas _ Moses/Garoeb _61001037	661	17.0169	-22.4992
Namibia	Khomas _ Moses/Garoeb _61001012	662	17.0396	-22.4991
Namibia	Khomas _ Moses/Garoeb _61001010	574	17.0433	-22.4989
Namibia	Khomas _ Tobias Hainyeko _60101056	397	17.0483	-22.4989
Namibia	Khomas _ Tobias Hainyeko _60101037	641	17.0597	-22.4985
Namibia	Khomas _ Tobias Hainyeko _60101038	566	17.0575	-22.4984
Namibia	Khomas _ Moses/Garoeb _61001009	597	17.0442	-22.4984
Namibia	Khomas _ Moses/Garoeb _61001038	567	17.0161	-22.4982
Namibia	Khomas _ Samora Machel _60601004	483	17.0117	-22.4982
Namibia	Khomas _ Tobias Hainyeko _60101060	607	17.0533	-22.4981
Namibia	Khomas _ Tobias Hainyeko _60101051	552	17.0456	-22.498
Namibia	Khomas _ Tobias Hainyeko _60101052	500	17.0467	-22.4979
Namibia	Khomas _ Tobias Hainyeko _60101043	620	17.0501	-22.4979
Namibia	Khomas _ Tobias Hainyeko _60101039	623	17.0562	-22.4977
Namibia	Khomas _ Tobias Hainyeko _60101061	598	17.0547	-22.4976
Namibia	Khomas _ Tobias Hainyeko _60101053	472	17.0477	-22.4975
Namibia	Khomas _ Moses/Garoeb _61001008	464	17.0421	-22.4975
Namibia	Khomas _ Moses/Garoeb _61001022	430	17.0203	-22.4975
Namibia	Khomas _ Moses/Garoeb _61001032	445	17.0186	-22.4974
Namibia	Khomas _ Tobias Hainyeko _60101035	636	17.0629	-22.4972
Namibia	Khomas _ Samora Machel _60601003	465	17.0124	-22.4971
Namibia	Khomas _ Tobias Hainyeko _60101044	556	17.0491	-22.497
Namibia	Khomas _ Tobias Hainyeko _60101031	699	17.0597	-22.497
Namibia	Khomas _ Tobias Hainyeko _60101042	529	17.0516	-22.4969
Namibia	Khomas _ Tobias Hainyeko _60101050	455	17.0455	-22.4969
Namibia	Omaheke _ Gobabis _90299002	1329	18.7004	-22.4968
Namibia	Khomas _ Moses/Garoeb _61001039	552	17.0148	-22.4967
Namibia	Khomas _ Moses/Garoeb _61001031	531	17.0172	-22.4966
Namibia	Khomas _ Moses/Garoeb _61001023	507	17.0216	-22.4965
Namibia	Khomas _ Tobias Hainyeko _60101030	596	17.0574	-22.4965
Namibia	Khomas _ Tobias Hainyeko _60101041	636	17.0538	-22.4964
Namibia	Khomas _ Tobias Hainyeko _60101045	462	17.0478	-22.4963
Namibia	Khomas _ Tobias Hainyeko _60101032	488	17.0608	-22.4963
Namibia	Khomas _ Moses/Garoeb _61001007	662	17.0426	-22.4962
Namibia	Khomas _ Tobias Hainyeko _60101049	535	17.0449	-22.4959
Namibia	Khomas _ Tobias Hainyeko _60101034	572	17.0633	-22.4956
Namibia	Khomas _ Tobias Hainyeko _60101040	581	17.0547	-22.4953
Namibia	Khomas _ Tobias Hainyeko _60101026	670	17.0513	-22.4953
Namibia	Khomas _ Moses/Garoeb _61001029	516	17.0167	-22.4951
Namibia	Khomas _ Tobias Hainyeko _60101020	638	17.0594	-22.495
Namibia	Khomas _ Samora Machel _60601002	479	17.0113	-22.495
Namibia	Khomas _ Moses/Garoeb _61001028	390	17.0139	-22.495
Namibia	Khomas _ Tobias Hainyeko _60101029	607	17.0566	-22.4947
Namibia	Khomas _ Moses/Garoeb _61001030	582	17.0197	-22.4947
Namibia	Khomas _ Tobias Hainyeko _60101033	940	17.0621	-22.4946
Namibia	Khomas _ Moses/Garoeb _61001006	533	17.0425	-22.4945
Namibia	Khomas _ Tobias Hainyeko _60101027	536	17.054	-22.4945
Namibia	Omaheke _ Otjinene _90399008	863	19.1234	-22.4945
Namibia	Khomas _ Tobias Hainyeko _60101048	465	17.0454	-22.4943
Namibia	Khomas _ Tobias Hainyeko _60101021	623	17.0586	-22.4939
Namibia	Khomas _ Tobias Hainyeko _60101047	354	17.0438	-22.4939
Namibia	Khomas _ Moses/Garoeb _61001027	390	17.014	-22.4937
Namibia	Khomas _ Tobias Hainyeko _60101028	491	17.0573	-22.4932
Namibia	Khomas _ Tobias Hainyeko _60101018	898	17.0634	-22.4932
Namibia	Khomas _ Tobias Hainyeko _60101015	776	17.0598	-22.493
Namibia	Khomas _ Moses/Garoeb _61001024	428	17.0209	-22.4929
Namibia	Khomas _ Tobias Hainyeko _60101025	561	17.0526	-22.4929
Namibia	Khomas _ Tobias Hainyeko _60101019	580	17.062	-22.4926
Namibia	Khomas _ Tobias Hainyeko _60101023	423	17.0552	-22.4926
Namibia	Khomas _ Tobias Hainyeko _60101022	521	17.0575	-22.4923
Namibia	Khomas _ Moses/Garoeb _61001026	540	17.0177	-22.4922
Namibia	Khomas _ Moses/Garoeb _61001005	428	17.0416	-22.4918
Namibia	Khomas _ Tobias Hainyeko _60101046	520	17.0445	-22.4918
Namibia	Khomas _ Tobias Hainyeko _60101016	488	17.0615	-22.4916
Namibia	Khomas _ Tobias Hainyeko _60101024	475	17.0543	-22.4915
Namibia	Khomas _ Tobias Hainyeko _60101017	566	17.0635	-22.4912
Namibia	Khomas _ Tobias Hainyeko _60101014	520	17.0581	-22.4907
Namibia	Khomas _ Tobias Hainyeko _60101013	458	17.0557	-22.4904
Namibia	Khomas _ Tobias Hainyeko _60101012	471	17.054	-22.4897
Namibia	Khomas _ Moses/Garoeb _61001025	141	17.0191	-22.4895
Namibia	Khomas _ Tobias Hainyeko _60101002	1458	17.0629	-22.4893
Namibia	Khomas _ Tobias Hainyeko _60101010	505	17.0561	-22.4891
Namibia	Khomas _ Tobias Hainyeko _60101009	459	17.0584	-22.489
Namibia	Khomas _ Tobias Hainyeko _60101008	372	17.0568	-22.4881
Namibia	Khomas _ Tobias Hainyeko _60101003	468	17.0593	-22.488
Namibia	Khomas _ Tobias Hainyeko _60198001	305	17.0676	-22.4875
Namibia	Khomas _ Tobias Hainyeko _60101011	517	17.055	-22.4873
Namibia	Khomas _ Tobias Hainyeko _60101007	244	17.0571	-22.487
Namibia	Khomas _ Tobias Hainyeko _60101006	474	17.0568	-22.4864
Namibia	Khomas _ Windhoek East _60899105	507	17.3464	-22.4852
Namibia	Khomas _ Tobias Hainyeko _60101004	394	17.0582	-22.485
Namibia	Khomas _ Tobias Hainyeko _60101005	410	17.0561	-22.4849
Namibia	Khomas _ Windhoek East _60899110	109	17.1629	-22.471
Namibia	Khomas _ Moses/Garoeb _61098001	133	17.033	-22.4703
Namibia	Omaheke _ Gobabis _90299001	219	18.3081	-22.4671
Namibia	Khomas _ Windhoek East _60899109	133	17.2832	-22.4638
Namibia	Khomas _ Moses/Garoeb _61098004	178	17.0732	-22.4612
Namibia	Khomas _ Windhoek East _60899104	179	17.4256	-22.4587
Namibia	Omaheke _ Gobabis _90201041	618	18.9723	-22.4571
Namibia	Khomas _ Moses/Garoeb _61098002	176	17.0551	-22.4565
Namibia	Omaheke _ Gobabis _90201038	531	18.9869	-22.4558
Namibia	Omaheke _ Gobabis _90201040	328	18.9761	-22.4556
Namibia	Omaheke _ Otjinene _90301015	365	18.9934	-22.4539
Namibia	Omaheke _ Gobabis _90201039	534	18.9765	-22.4534
Namibia	Omaheke _ Gobabis _90201042	583	18.971	-22.4528
Namibia	Khomas _ Windhoek East _60899130	100	16.6106	-22.4519
Namibia	Omaheke _ Otjinene _90301016	421	18.9929	-22.4505
Namibia	Omaheke _ Steinhausen _90699022	152	18.488	-22.4486
Namibia	Omaheke _ Gobabis _90201010	828	18.9549	-22.4476
Namibia	Khomas _ Windhoek East _60899075	107	16.4477	-22.4476
Namibia	Omaheke _ Gobabis _90201037	992	18.9901	-22.446
Namibia	Khomas _ Moses/Garoeb _61098003	86	17.0691	-22.4441
Namibia	Omaheke _ Gobabis _90201031	715	18.9994	-22.4413
Namibia	Omaheke _ Gobabis _90201033	496	18.9912	-22.4406
Namibia	Omaheke _ Gobabis _90201034	905	18.9856	-22.4404
Namibia	Omaheke _ Gobabis _90201032	806	18.9941	-22.4399
Namibia	Omaheke _ Gobabis _90201035	446	18.9812	-22.4392
Namibia	Omaheke _ Gobabis _90201036	454	18.9814	-22.4379
Namibia	Omaheke _ Gobabis _90201009	1099	18.9703	-22.4375
Namibia	Omaheke _ Gobabis _90201030	516	18.9958	-22.4375
Namibia	Omaheke _ Gobabis _90201028	651	18.9907	-22.437
Namibia	Omaheke _ Gobabis _90201029	582	18.9934	-22.4369
Namibia	Omaheke _ Gobabis _90201025	768	18.9832	-22.4364
Namibia	Omaheke _ Gobabis _90201027	613	18.9876	-22.4363
Namibia	Omaheke _ Gobabis _90201024	568	18.981	-22.4359
Namibia	Erongo _ Arandis _20101024	471	14.9618	-22.4349
Namibia	Omaheke _ Gobabis _90201026	624	18.9855	-22.4345
Namibia	Omaheke _ Gobabis _90201016	499	18.994	-22.4344
Namibia	Omaheke _ Gobabis _90201023	717	18.9819	-22.4341
Namibia	Omaheke _ Gobabis _90201018	549	18.9914	-22.434
Namibia	Omaheke _ Gobabis _90201017	431	18.9935	-22.4336
Namibia	Omaheke _ Gobabis _90201015	1024	19.0038	-22.4335
Namibia	Omaheke _ Gobabis _90201019	915	18.989	-22.4333
Namibia	Omaheke _ Gobabis _90201022	810	18.9819	-22.4322
Namibia	Omaheke _ Gobabis _90201020	631	18.9864	-22.432
Namibia	Omaheke _ Gobabis _90201014	588	18.9954	-22.4316
Namibia	Omaheke _ Gobabis _90201013	714	18.9921	-22.4312
Namibia	Omaheke _ Gobabis _90201021	690	18.9862	-22.4304
Namibia	Omaheke _ Gobabis _90201011	706	18.9852	-22.4295
Namibia	Khomas _ Windhoek East _60898143	203	17.049	-22.4293
Namibia	Omaheke _ Gobabis _90201012	543	18.9876	-22.429
Namibia	Omaheke _ Gobabis _90201005	743	18.9894	-22.4287
Namibia	Omaheke _ Gobabis _90201007	645	18.9853	-22.4282
Namibia	Omaheke _ Gobabis _90201006	639	18.9878	-22.4278
Namibia	Khomas _ Windhoek East _60899132	101	16.9222	-22.4251
Namibia	Omaheke _ Gobabis _90201004	839	18.9974	-22.4242
Namibia	Omaheke _ Steinhausen _90699021	277	18.4932	-22.4234
Namibia	Omaheke _ Gobabis _90201008	1000	18.9795	-22.4233
Namibia	Erongo _ Arandis _20101033	604	14.9741	-22.4222
Namibia	Omaheke _ Steinhausen _90699020	580	18.4929	-22.4217
Namibia	Erongo _ Arandis _20101032	669	14.9732	-22.4202
Namibia	Erongo _ Arandis _20101034	788	14.9756	-22.42
Namibia	Omaheke _ Steinhausen _90699019	527	18.4941	-22.4194
Namibia	Erongo _ Arandis _20101035	532	14.9775	-22.4187
Namibia	Erongo _ Arandis _20101025	561	14.971	-22.4187
Namibia	Erongo _ Arandis _20101031	792	14.9752	-22.4173
Namibia	Erongo _ Arandis _20101036	228	14.9791	-22.4169
Namibia	Omaheke _ Gobabis _90201003	960	18.9903	-22.4169
Namibia	Erongo _ Arandis _20101026	531	14.9709	-22.4163
Namibia	Erongo _ Arandis _20101027	372	14.9733	-22.4161
Namibia	Erongo _ Arandis _20101030	573	14.9775	-22.4143
Namibia	Erongo _ Arandis _20101023	64	14.4742	-22.4128
Namibia	Erongo _ Arandis _20101028	609	14.9756	-22.4122
Namibia	Omaheke _ Steinhausen _90699018	394	18.4974	-22.412
Namibia	Erongo _ Arandis _20101029	745	14.9917	-22.4109
Namibia	Khomas _ Windhoek East _60898142	257	17.0443	-22.4103
Namibia	Khomas _ Windhoek East _60899150	254	17.5813	-22.4059
Namibia	Omaheke _ Otjinene _90399007	488	19.4281	-22.4058
Namibia	Khomas _ Windhoek East _60898141	241	17.0694	-22.4028
Namibia	Khomas _ Windhoek East _60899152	151	17.9481	-22.3956
Namibia	Erongo _ Omaruru _20399046	187	15.8553	-22.3949
Namibia	Omaheke _ Steinhausen _90699017	133	18.486	-22.3928
Namibia	Khomas _ Windhoek East _60899148	94	17.34	-22.3912
Namibia	Khomas _ Windhoek East _60898144	188	17.1169	-22.39
Namibia	Khomas _ Windhoek East _60898135	401	17.0402	-22.3892
Namibia	Khomas _ Windhoek East _60899146	1	17.2257	-22.3858
Namibia	Khomas _ Windhoek East _60801140	415	17.066	-22.3856
Namibia	Khomas _ Windhoek East _60801139	464	17.069	-22.3835
Namibia	Khomas _ Windhoek East _60801137	429	17.0721	-22.3826
Namibia	Khomas _ Windhoek East _60898136	880	17.0732	-22.382
Namibia	Khomas _ Windhoek East _60801138	397	17.0686	-22.3815
Namibia	Omaheke _ Otjinene _90399006	367	19.8896	-22.3773
Namibia	Khomas _ Windhoek East _60899131	143	16.753	-22.3676
Namibia	Erongo _ Omaruru _20399039	371	16.1273	-22.3622
Namibia	Erongo _ Omaruru _20399037	228	16.1494	-22.3583
Namibia	Erongo _ Omaruru _20399041	444	16.1215	-22.3555
Namibia	Erongo _ Omaruru _20399040	288	16.1266	-22.3497
Namibia	Erongo _ Omaruru _20399043	233	16.016	-22.3476
Namibia	Erongo _ Omaruru _20399038	296	16.1512	-22.347
Namibia	Erongo _ Omaruru _20399042	295	16.0815	-22.3408
Namibia	Erongo _ Omaruru _20399033	311	15.4785	-22.3239
Namibia	Omaheke _ Steinhausen _90699016	281	18.7325	-22.3203
Namibia	Khomas _ Windhoek East _60899133	48	16.9779	-22.3161
Namibia	Khomas _ Windhoek East _60899151	122	17.7089	-22.3138
Botswana	Ghanzi _ Central Kgalagadi Game Reserve (CKGR) _ NA	366	23.8027	-22.3097
Namibia	Khomas _ Windhoek East _60899145	39	17.1864	-22.3013
Namibia	Khomas _ Windhoek East _60899134	46	17.0759	-22.2996
Madagascar	Toliary _ ATSIMO ANDREFANA _ Ankazoabo Atsimo	77498	44.5044	-22.2994
Namibia	Khomas _ Windhoek East _60899149	226	17.4851	-22.2962
Namibia	Omaheke _ Steinhausen _90699026	350	17.9677	-22.2905
Namibia	Omaheke _ Steinhausen _90699025	470	17.9769	-22.2889
Namibia	Khomas _ Windhoek East _60899147	199	17.3154	-22.2828
Botswana	Ghanzi _ Ghanzi _ NA	56789	21.5261	-22.2802
Namibia	Omaheke _ Steinhausen _90699024	100	18.0094	-22.2789
Namibia	Omaheke _ Otjinene _90399005	436	19.8789	-22.2595
Namibia	Erongo _ Omaruru _20399044	423	15.9751	-22.2521
Namibia	Erongo _ Omaruru _20399035	336	16.0863	-22.241
Namibia	Omaheke _ Steinhausen _90699023	195	18.1528	-22.2245
Namibia	Khomas _ Windhoek East _60899153	77	17.8979	-22.2121
Namibia	Otozondjupa _ Okahandja _130299057	761	16.6313	-22.2104
Namibia	Otozondjupa _ Okakarara _130499037	252	17.1837	-22.1742
Namibia	Erongo _ Omaruru _20399045	133	15.9188	-22.1708
Namibia	Khomas _ Windhoek East _60899156	184	17.3999	-22.1608
Namibia	Otozondjupa _ Okakarara _130499040	215	17.0518	-22.1561
Namibia	Omaheke _ Otjinene _90399003	422	19.6526	-22.1544
Namibia	Khomas _ Windhoek East _60899154	107	17.7756	-22.1534
Namibia	Khomas _ Windhoek East _60899155	285	17.6146	-22.1493
Botswana	Central _ Serowe Palapye _ NA	213952	26.5896	-22.1469
Namibia	Erongo _ Arandis _20101022	247	14.2935	-22.1304
Namibia	Erongo _ Arandis _20101019	254	14.2952	-22.1239
Namibia	Erongo _ Arandis _20101008	201	14.2849	-22.1204
Namibia	Erongo _ Arandis _20101009	392	14.288	-22.119
Namibia	Erongo _ Arandis _20198002	213	14.3195	-22.1189
Namibia	Erongo _ Arandis _20101017	311	14.292	-22.1176
Namibia	Erongo _ Arandis _20101018	286	14.2932	-22.117
Namibia	Erongo _ Arandis _20101010	548	14.2882	-22.1166
Namibia	Erongo _ Arandis _20101016	509	14.2907	-22.1161
Namibia	Erongo _ Arandis _20101011	617	14.2881	-22.1152
Namibia	Erongo _ Arandis _20101015	260	14.2919	-22.1152
Namibia	Erongo _ Arandis _20101014	497	14.2929	-22.1149
Namibia	Erongo _ Arandis _20101012	466	14.2883	-22.1138
Namibia	Erongo _ Arandis _20101013	580	14.2924	-22.113
Namibia	Omaheke _ Otjinene _90399004	496	19.9122	-22.1113
Namibia	Erongo _ Arandis _20101004	230	14.2807	-22.108
Namibia	Omaheke _ Otjinene _90399002	619	19.2688	-22.1032
Namibia	Otozondjupa _ Okakarara _130499038	177	17.1315	-22.1015
Madagascar	Toliary _ ATSIMO ANDREFANA _ Morombe	116449	43.3775	-22.0798
Namibia	Omaheke _ Steinhausen _90699011	433	18.4046	-22.0783
Namibia	Erongo _ Omaruru _20399034	208	15.9775	-22.0772
Namibia	Otozondjupa _ Okahandja _130299056	62	16.6569	-22.0754
Namibia	Omaheke _ Steinhausen _90699012	657	18.7184	-22.0753
Namibia	Erongo _ Daures _20299035	221	15.1909	-22.0613
Namibia	Otozondjupa _ Okahandja _130299055	396	16.8512	-22.051
Namibia	Otozondjupa _ Okakarara _130499036	398	17.2243	-22.0434
Namibia	Omaheke _ Otjinene _90399001	918	19.0612	-22.0409
Namibia	Otozondjupa _ Okakarara _130499039	1653	17.0161	-22.0399
Namibia	Khomas _ Windhoek East _60899157	121	17.5276	-22.0276
Namibia	Khomas _ Windhoek East _60899160	112	17.9633	-22.0259
Namibia	Erongo _ Omaruru _20301032	479	15.5728	-22.0206
Namibia	Otozondjupa _ Okahandja _130201054	366	16.9281	-22.0183
Namibia	Omaheke _ Steinhausen _90699010	246	18.1818	-22.0181
Namibia	Otozondjupa _ Okahandja _130201053	530	16.9247	-22.015
Namibia	Otozondjupa _ Okahandja _130201052	398	16.9275	-22.013
Namibia	Otozondjupa _ Okahandja _130201051	551	16.9263	-22.0109
Namibia	Otozondjupa _ Okahandja _130201048	429	16.923	-22.0104
Namibia	Otozondjupa _ Okahandja _130201049	649	16.9247	-22.0097
Namibia	Otozondjupa _ Okahandja _130201050	623	16.9262	-22.009
Namibia	Otozondjupa _ Okahandja _130201034	561	16.9138	-22.0075
Namibia	Erongo _ Omaruru _20301029	471	15.5924	-22.0033
Namibia	Erongo _ Omaruru _20301031	14	15.581	-22.0026
Namibia	Otozondjupa _ Okahandja _130201010	614	16.8806	-21.9991
Namibia	Erongo _ Omaruru _20301030	159	15.5852	-21.9989
Namibia	Otozondjupa _ Okahandja _130201047	645	16.8941	-21.9963
Namibia	Erongo _ Omaruru _20301028	179	15.5917	-21.9943
Namibia	Otozondjupa _ Okahandja _130201046	730	16.894	-21.9939
Namibia	Otozondjupa _ Okahandja _130201033	567	16.917	-21.9933
Namibia	Otozondjupa _ Okahandja _130201035	383	16.8999	-21.9923
Namibia	Otozondjupa _ Okahandja _130201045	890	16.8932	-21.9914
Namibia	Otozondjupa _ Okahandja _130201044	1066	16.895	-21.9902
Namibia	Otozondjupa _ Okahandja _130201032	601	16.9154	-21.9896
Namibia	Otozondjupa _ Okahandja _130201042	818	16.892	-21.9895
Namibia	Otozondjupa _ Okahandja _130201018	614	16.9204	-21.9894
Namibia	Otozondjupa _ Okahandja _130201043	774	16.8957	-21.9888
Namibia	Erongo _ Omaruru _20301026	275	15.5986	-21.9874
Namibia	Otozondjupa _ Okahandja _130201040	549	16.8906	-21.9873
Namibia	Otozondjupa _ Okahandja _130201041	652	16.8916	-21.9872
Namibia	Otozondjupa _ Okahandja _130201037	843	16.8931	-21.9871
Namibia	Otozondjupa _ Okahandja _130201036	664	16.8955	-21.987
Namibia	Erongo _ Omaruru _20301025	179	15.5968	-21.9864
Namibia	Erongo _ Omaruru _20301027	492	15.5916	-21.9862
Namibia	Otozondjupa _ Okahandja _130201029	865	16.8978	-21.9857
Namibia	Otozondjupa _ Okahandja _130201039	653	16.8904	-21.9855
Namibia	Otozondjupa _ Okahandja _130201019	496	16.9135	-21.9851
Namibia	Otozondjupa _ Okahandja _130201028	54	16.8956	-21.985
Namibia	Otozondjupa _ Okahandja _130201030	1106	16.8992	-21.9848
Namibia	Otozondjupa _ Okahandja _130201020	834	16.9058	-21.9847
Namibia	Otozondjupa _ Okahandja _130201031	1150	16.9009	-21.9847
Namibia	Otozondjupa _ Okahandja _130201038	777	16.8908	-21.9846
Namibia	Erongo _ Omaruru _20301024	487	15.5966	-21.984
Namibia	Otozondjupa _ Okahandja _130201026	822	16.8924	-21.9836
Namibia	Otozondjupa _ Okahandja _130201021	852	16.9021	-21.9834
Namibia	Otozondjupa _ Okahandja _130201027	856	16.8941	-21.9829
Namibia	Otozondjupa _ Okahandja _130201022	674	16.8992	-21.9822
Namibia	Otozondjupa _ Okahandja _130201023	787	16.8964	-21.9819
Namibia	Erongo _ Omaruru _20301023	633	15.5967	-21.9817
Namibia	Otozondjupa _ Okakarara _130499034	345	17.2175	-21.9808
Namibia	Otozondjupa _ Okahandja _130201015	636	16.9103	-21.9807
Namibia	Otozondjupa _ Okahandja _130201016	260	16.9158	-21.9806
Namibia	Otozondjupa _ Okahandja _130201025	640	16.8916	-21.9804
Namibia	Otozondjupa _ Okahandja _130201024	725	16.8938	-21.9802
Namibia	Otozondjupa _ Okahandja _130201014	768	16.903	-21.9796
Namibia	Erongo _ Omaruru _20301022	508	15.5945	-21.979
Namibia	Otozondjupa _ Okahandja _130201013	358	16.8992	-21.9787
Namibia	Otozondjupa _ Okahandja _130201012	856	16.8956	-21.9783
Namibia	Otozondjupa _ Okahandja _130201011	816	16.8926	-21.9777
Namibia	Otozondjupa _ Okahandja _130201017	508	16.9177	-21.9775
[truncated: 1,810 more rows]

## Sheet: Asia
Country	Admininstration Unit	Population 2020	Longitude	Latitude
India	Tamil Nadu _ Tirunelveli _ Radhapuram	337488	77.6931	8.28747
India	Tamil Nadu _ Thoothukkudi _ Sathankulam	105913	77.9035	8.4393
India	Tamil Nadu _ Tirunelveli _ Nanguneri	249918	77.6322	8.48938
India	Tamil Nadu _ Thoothukkudi _ Tiruchendur	333704	78.0248	8.52513
India	Tamil Nadu _ Thoothukkudi _ Srivaikuntam	217818	77.914	8.69067
India	Tamil Nadu _ Thoothukkudi _ Thoothukkudi	513339	78.0591	8.77484
India	Tamil Nadu _ Thoothukkudi _ Ottapidaram	132385	77.9994	8.92437
Sri Lanka	Northern Province _ Mannar _ Mannar Town	49817	79.9718	8.92729
Sri Lanka	Northern Province _ Mannar _ Manthai West	9379	80.0859	9.11975
India	Tamil Nadu _ Thoothukkudi _ Vilathikulam	149797	78.1947	9.15634
India	Tamil Nadu _ Thoothukkudi _ Ettayapuram	80480	78.0125	9.16651
India	Tamil Nadu _ Ramanathapuram _ Kadaladi	161113	78.5218	9.2042
India	Tamil Nadu _ Ramanathapuram _ Rameswaram	91687	79.2985	9.26709
India	Tamil Nadu _ Ramanathapuram _ Ramanathapuram	442751	78.8717	9.34808
India	Tamil Nadu _ Ramanathapuram _ Kamuthi	150446	78.3797	9.36379
India	Tamil Nadu _ Ramanathapuram _ Mudukulathur	125797	78.5674	9.38632
Sri Lanka	Northern Province _ Kilinochchi _ Kandavalai	11605	80.5837	9.42132
India	Tamil Nadu _ Virudhunagar _ Aruppukkottai	266472	78.1642	9.43428
India	Tamil Nadu _ Ramanathapuram _ Paramakudi	294044	78.6594	9.51866
Sri Lanka	Northern Province _ Kilinochchi _ Poonakary	15229	80.2106	9.52629
Sri Lanka	Northern Province _ Jaffna _ Vadamaradchi East	10438	80.4464	9.57946
India	Tamil Nadu _ Virudhunagar _ Tiruchuli	111778	78.2939	9.59749
Sri Lanka	Northern Province _ Kilinochchi _ Pachchilaipalli	9068	80.3839	9.59762
India	Tamil Nadu _ Virudhunagar _ Kariapatti	114092	78.1414	9.65067
India	Tamil Nadu _ Sivaganga _ Ilayangudi	123032	78.6831	9.65118
Sri Lanka	Northern Province _ Jaffna _ Jaffna	50538	80.0157	9.66222
Sri Lanka	Northern Province _ Jaffna _ Nallur	73025	80.0388	9.68227
Sri Lanka	Northern Province _ Jaffna _ Thenmaradchi (Chavakachcheri)	70747	80.2553	9.69455
India	Tamil Nadu _ Sivaganga _ Manamadurai	233329	78.3732	9.74779
Sri Lanka	Northern Province _ Jaffna _ Valikamam South (Uduvil)	53309	80.0307	9.75174
Sri Lanka	Northern Province _ Jaffna _ Valikamam West (Chankanai)	45002	79.9379	9.77284
Sri Lanka	Northern Province _ Jaffna _ Valikamam South -West (Sandilipay)	48036	79.9745	9.77355
Sri Lanka	Northern Province _ Jaffna _ Valikamam East (Kopay)	73147	80.121	9.77763
Sri Lanka	Northern Province _ Jaffna _ Vadamaradchi South-West	44291	80.2193	9.79323
Sri Lanka	Northern Province _ Jaffna _ Valikamam North	33537	80.0417	9.80704
India	Tamil Nadu _ Sivaganga _ Sivaganga	325041	78.5464	9.85753
India	Tamil Nadu _ Sivaganga _ Karaikkudi	338387	78.7796	10.0568
India	Tamil Nadu _ Madurai _ Melur	333047	78.3635	10.0932
India	Tamil Nadu _ Sivaganga _ Tirupathur	310521	78.5549	10.184
India	Tamil Nadu _ Pudukkottai _ Thirumayam	171874	78.7928	10.2534
India	Tamil Nadu _ Pudukkottai _ Alangudi	184380	78.993	10.3321
India	Tamil Nadu _ Pudukkottai _ Ponnamaravathi	117366	78.5736	10.3438
India	Tamil Nadu _ Pudukkottai _ Karambakudi	119665	79.0817	10.4502
India	Tamil Nadu _ Pudukkottai _ Pudukkottai	246983	78.9049	10.4527
India	Tamil Nadu _ Pudukkottai _ Iluppur	237472	78.6289	10.5367
India	Tamil Nadu _ Pudukkottai _ Gandarvakkottai	97353	79.033	10.5813
India	Tamil Nadu _ Pudukkottai _ Kulathur	175838	78.8071	10.5893
India	Tamil Nadu _ Thanjavur _ Thanjavur	543386	79.0507	10.7428
India	Tamil Nadu _ Tiruchirappalli _ Thiruverumbur	247339	78.7929	10.7447
India	Tamil Nadu _ Tiruchirappalli _ Srirangam	227572	78.6141	10.7933
India	Tamil Nadu _ Tiruchirappalli _ Tiruchirappalli	932329	78.7072	10.7952
India	Tamil Nadu _ Thanjavur _ Thiruvaiyaru	197245	79.0272	10.8495
India	Tamil Nadu _ Thanjavur _ Papanasam	290354	79.251	10.8644
India	Tamil Nadu _ Tiruchirappalli _ Lalgudi	279527	78.8767	10.9537
India	Tamil Nadu _ Tiruchirappalli _ Manachanallur	211532	78.7096	10.9776
India	Tamil Nadu _ Ariyalur _ Ariyalur	271503	79.1133	11.03
India	Tamil Nadu _ Perambalur _ Kunnam	283016	78.9686	11.2135
India	Tamil Nadu _ Perambalur _ Perambalur	180815	78.8279	11.2318
India	Tamil Nadu _ Ariyalur _ Sendurai	118755	79.2111	11.2635
India	Tamil Nadu _ Perambalur _ Veppanthattai	165654	78.8401	11.3874
India	Tamil Nadu _ Cuddalore _ Tittakudi	291371	79.1054	11.4725
India	Tamil Nadu _ Cuddalore _ Virudhachalam	473319	79.3378	11.5569
India	Tamil Nadu _ Viluppuram _ Kallakkurichi	528669	78.9696	11.6752
India	Tamil Nadu _ Cuddalore _ Panruti	458947	79.5613	11.7282
India	Tamil Nadu _ Viluppuram _ Ulundurpettai	423743	79.3046	11.7655
India	Tamil Nadu _ Viluppuram _ Tirukkoyilur	506434	79.2257	11.9582
India	Tamil Nadu _ Viluppuram _ Viluppuram	791150	79.5043	11.9855
India	Tamil Nadu _ Viluppuram _ Gingee	480815	79.3668	12.2624
India	Tamil Nadu _ Tiruvannamalai _ Vandavasi	369186	79.5136	12.4629
Yemen	Hadramaut _ Hidaybu _ NA	53115	53.9903	12.4848
Yemen	Hadramaut _ Qulensya Wa Abd Al Kuri _ NA	15787	53.3822	12.5076
India	Tamil Nadu _ Tiruvannamalai _ Cheyyar	371922	79.5555	12.6731
Yemen	Aden _ Al Mualla _ NA	80493	44.0033	12.7034
India	Andhra Pradesh _ Chittoor _ Kuppam	130936	78.4087	12.7054
India	Andhra Pradesh _ Chittoor _ Gudupalle	48910	78.2946	12.7799
Yemen	Aden _ Al Buraiqeh _ NA	100683	44.7282	12.8154
Yemen	Lahj _ Al Madaribah Wa Al Arah _ NA	70393	43.9949	12.8419
India	Andhra Pradesh _ Chittoor _ Ramakuppam	62872	78.533	12.8427
India	Andhra Pradesh _ Chittoor _ Santhipuram	67152	78.3954	12.8476
Yemen	Aden _ Al Mansura _ NA	185427	44.972	12.8565
Yemen	Aden _ Khur Maksar _ NA	75900	45.0522	12.8766
Yemen	Aden _ Ash Shaikh Outhman _ NA	169804	45.0229	12.8831
Yemen	Aden _ Dar Sad _ NA	128605	44.9767	12.9088
India	Karnataka _ Kolar _ Bangarapet	489494	78.2488	12.9339
India	Tamil Nadu _ Vellore _ Gudiyatham	468872	78.7733	12.9602
India	Tamil Nadu _ Vellore _ Wallajah	490262	79.3381	12.9635
India	Tamil Nadu _ Vellore _ Katpadi	431114	79.0735	12.9835
India	Andhra Pradesh _ Chittoor _ Venkatagirikota	95987	78.5523	12.9844
Yemen	Lahj _ Tur Al Bahah _ NA	72880	44.4748	13.0227
Yemen	Taizz _ Dhubab _ NA	53396	43.4914	13.0433
Yemen	Lahj _ Al Hawtah _ NA	39771	44.8809	13.0634
Yemen	Lahj _ Tuban _ NA	128228	44.855	13.0661
India	Andhra Pradesh _ Chittoor _ Gudipala	47065	79.1779	13.0912
India	Andhra Pradesh _ Chittoor _ Baireddipalle	61445	78.6269	13.0934
Yemen	Lahj _ Al Maqatirah _ NA	83924	44.1635	13.122
India	Andhra Pradesh _ Chittoor _ Yadamarri	54531	78.9795	13.1223
India	Karnataka _ Tumkur _ Turuvekere	172074	76.7145	13.1323
India	Andhra Pradesh _ Chittoor _ Palamaner	88541	78.7436	13.1388
Yemen	Abyan _ Zingibar _ NA	39619	45.4214	13.1418
India	Tamil Nadu _ Thiruvallur _ Mathavaram	771732	80.2364	13.1614
Yemen	Taizz _ Al Wazi'iyah _ NA	114682	43.7341	13.1622
India	Karnataka _ Kolar _ Mulbagal	279899	78.4245	13.166
India	Karnataka _ Bangalore Rural _ Nelamangala	238457	77.3073	13.1683
India	Karnataka _ Kolar _ Kolar	416613	78.0991	13.1698
India	Andhra Pradesh _ Chittoor _ Chittoor	231287	79.1112	13.1901
Yemen	Taizz _ Ash Shamayatayn _ NA	40808	43.9752	13.1947
India	Tamil Nadu _ Thiruvallur _ Pallipattu	277120	79.4349	13.2071
India	Andhra Pradesh _ Chittoor _ Bangarupalem	79552	78.8789	13.2104
India	Andhra Pradesh _ Chittoor _ Palasamudram	25710	79.3684	13.2235
India	Andhra Pradesh _ Chittoor _ Gangavaram	61059	78.7113	13.2377
India	Karnataka _ Tumkur _ Tiptur	226809	76.4946	13.2462
India	Andhra Pradesh _ Chittoor _ Gangadhara Nellore	75579	79.2331	13.2486
India	Karnataka _ Bangalore Rural _ Devanahalli	237024	77.686	13.2703
Yemen	Taizz _ Hayfan _ NA	260954	44.2666	13.2728
India	Andhra Pradesh _ Chittoor _ Thavanampalle	58370	78.9608	13.2963
Yemen	Taizz _ Al Mawasit _ NA	176478	44.0985	13.2987
India	Andhra Pradesh _ Chittoor _ Peddapanjani	63494	78.6766	13.2988
Yemen	Lahj _ Al Qabbaytah _ NA	145243	44.5061	13.3136
India	Andhra Pradesh _ Chittoor _ Srirangarajapuram	42305	79.3382	13.319
India	Karnataka _ Tumkur _ Tumkur	603194	77.0941	13.3254
Yemen	Lahj _ Al Milah _ NA	42468	44.9569	13.3257
India	Karnataka _ Bangalore Rural _ Dod Ballapur	338758	77.4552	13.3356
India	Karnataka _ Tumkur _ Gubbi	267302	76.8575	13.3505
Yemen	Taizz _ As Silw _ NA	232273	44.2034	13.3518
Yemen	Taizz _ Al Ma'afer _ NA	168964	43.9386	13.3536
India	Andhra Pradesh _ Chittoor _ Penumuru	45144	79.1863	13.3601
Yemen	Taizz _ Mawza _ NA	182512	43.6065	13.3756
India	Andhra Pradesh _ Chittoor _ Puthalapattu	50440	79.0888	13.3759
India	Andhra Pradesh _ Chittoor _ Punganur	119223	78.5701	13.3814
India	Andhra Pradesh _ Chittoor _ Ramasamudram	53472	78.4543	13.3832
Yemen	Taizz _ Sama _ NA	63160	44.1227	13.3845
India	Andhra Pradesh _ Chittoor _ Karvetinagar	51910	79.4525	13.3874
India	Andhra Pradesh _ Chittoor _ Irala	55025	78.9905	13.3944
Yemen	Abyan _ Khanfir _ NA	169259	45.6932	13.3976
India	Karnataka _ Kolar _ Srinivaspur	218683	78.2705	13.4086
India	Andhra Pradesh _ Chittoor _ Puttur	86037	79.5628	13.426
India	Andhra Pradesh _ Chittoor _ Vedurukuppam	50920	79.3626	13.4324
India	Andhra Pradesh _ Chittoor _ Chowdepalle	45757	78.6862	13.4372
India	Andhra Pradesh _ Chittoor _ Somala	47306	78.822	13.4464
Yemen	Taizz _ Dimnat Khadir _ NA	75906	44.2407	13.4493
Yemen	Lahj _ Al Musaymir _ NA	40812	44.6163	13.4523
India	Karnataka _ Chikkaballapura _ Sidlaghatta	228623	77.883	13.4631
Yemen	Taizz _ Al Misrakh _ NA	171598	44.0379	13.4671
Yemen	Taizz _ Jabal Habashy _ NA	37386	43.8818	13.4714
Yemen	Lahj _ Radfan _ NA	66954	45.0057	13.476
India	Andhra Pradesh _ Chittoor _ Narayanavanam	40256	79.639	13.4767
India	Andhra Pradesh _ Chittoor _ Pakala	61585	79.101	13.479
India	Karnataka _ Chikkaballapura _ Chintamani	318186	78.0676	13.4811
Yemen	Taizz _ Al Mukha _ NA	27594	43.4114	13.4916
India	Karnataka _ Tumkur _ Koratagere	170645	77.2387	13.4988
India	Karnataka _ Chikkaballapura _ Chikkaballapura	226880	77.7125	13.5005
India	Karnataka _ Tumkur _ Chiknayakanhalli	215996	76.5765	13.5025
India	Andhra Pradesh _ Chittoor _ Ramachandrapuram	34096	79.3776	13.5182
Yemen	Taizz _ Sabir Al Mawadim _ NA	152711	44.0537	13.5323
Yemen	Taizz _ Mashra'a Wa Hadnan _ NA	166845	43.9975	13.5363
India	Andhra Pradesh _ Chittoor _ Vadamalapeta	35220	79.5295	13.5379
India	Andhra Pradesh _ Chittoor _ Chandragiri	62258	79.2512	13.5421
India	Andhra Pradesh _ Chittoor _ Madanapalle	253421	78.494	13.5425
India	Andhra Pradesh _ Chittoor _ Nimmanapalle	35745	78.6531	13.5455
India	Andhra Pradesh _ Chittoor _ Sodam	37379	78.8863	13.5505
India	Andhra Pradesh _ Chittoor _ Pulicherla	40329	79.0572	13.5669
Yemen	Abyan _ Sarar _ NA	23427	45.3656	13.5709
Yemen	Taizz _ Al Mudhaffar _ NA	222788	43.9922	13.5823
Yemen	Taizz _ Salh _ NA	301859	44.0394	13.5827
Yemen	Lahj _ Habil Jabr _ NA	63733	45.0761	13.5899
Yemen	Taizz _ Al Qahirah _ NA	227563	44.0121	13.5909
India	Andhra Pradesh _ Chittoor _ Tirupati (Rural)	127639	79.4219	13.5934
India	Karnataka _ Chikkaballapura _ Gauribidanur	310638	77.5138	13.6
Yemen	Taizz _ Mawiyah _ NA	197664	44.3216	13.6079
Yemen	Taizz _ Maqbanah _ NA	95158	43.6683	13.6338
Yemen	Al Dhale'e _ Al Azariq _ NA	57218	44.6257	13.6348
India	Andhra Pradesh _ Chittoor _ B.Kothakota	64626	78.3541	13.6444
India	Andhra Pradesh _ Chittoor _ Valmikipuram	49204	78.699	13.6464
India	Andhra Pradesh _ Chittoor _ Kurabalakota	44814	78.5002	13.6662
India	Andhra Pradesh _ Chittoor _ Chinnagottigallu	28420	79.1756	13.6676
Yemen	Abyan _ Ahwar _ NA	39187	46.7775	13.672
Yemen	Taizz _ At Ta'iziyah _ NA	167273	44.0199	13.6728
India	Andhra Pradesh _ Chittoor _ Renigunta	82367	79.5193	13.6805
India	Andhra Pradesh _ Chittoor _ Tirupati (Urban)	442577	79.3863	13.6877
India	Andhra Pradesh _ Chittoor _ Kalikiri	52958	78.7921	13.689
India	Karnataka _ Chikkaballapura _ Gudibanda	59600	77.7253	13.6905
India	Andhra Pradesh _ Chittoor _ Yerpedu	61298	79.6106	13.6907
India	Andhra Pradesh _ Chittoor _ Rompicherla	28621	79.0221	13.6919
India	Andhra Pradesh _ Chittoor _ Pedda Thippasamudram	57686	78.1879	13.7007
India	Andhra Pradesh _ Chittoor _ Pileru	79353	78.9375	13.7044
Yemen	Lahj _ Halimayn _ NA	42829	44.9302	13.71
Yemen	Lahj _ Yahr _ NA	57085	45.1439	13.7107
Yemen	Abyan _ Rasad _ NA	85100	45.2812	13.7155
Yemen	Abyan _ Al Wade'a _ NA	36322	46.0202	13.7193
Yemen	Al Dhale'e _ Jahaf _ NA	35129	44.6677	13.7216
India	Karnataka _ Tumkur _ Madhugiri	272748	77.2219	13.7261
Yemen	Al Dhale'e _ Ad Dhale'e _ NA	123064	44.7109	13.7314
Yemen	Taizz _ Shara'b Ar Rawnah _ NA	284778	43.7738	13.7522
Yemen	Al Dhale'e _ Al Husha _ NA	92326	44.469	13.7547
India	Karnataka _ Tumkur _ Sira	319476	76.879	13.7611
India	Karnataka _ Chitradurga _ Hosdurga	251175	76.3409	13.7715
India	Andhra Pradesh _ Chittoor _ Gurramkonda	46484	78.6154	13.7796
Yemen	Lahj _ Al Maflahy _ NA	59200	45.124	13.78
Yemen	Al Dhale'e _ Al Hussein _ NA	56947	44.8149	13.7846
Yemen	Abyan _ Lawdar _ NA	136835	45.7876	13.7876
India	Karnataka _ Chikkaballapura _ Bagepalli	195882	77.9197	13.7914
Yemen	Taizz _ Shara'b As Salam _ NA	223383	43.8943	13.7914
India	Andhra Pradesh _ Chittoor _ Mulakalacheruvu	49510	78.3212	13.7916
India	Andhra Pradesh _ Chittoor _ Yerravaripalem	30442	79.1085	13.7943
India	Andhra Pradesh _ Chittoor _ Kalakada	37305	78.7181	13.7974
Yemen	Al Hudaydah _ Al Khawkhah _ NA	52237	43.2629	13.8015
India	Andhra Pradesh _ Anantapur _ Agali	39614	77.0379	13.8066
India	Andhra Pradesh _ Chittoor _ Kambhamvaripalle	46027	78.8839	13.8075
India	Andhra Pradesh _ Anantapur _ Lepakshi	49305	77.5724	13.8088
India	Andhra Pradesh _ Chittoor _ Srikalahasti	149583	79.5898	13.8128
India	Andhra Pradesh _ Chittoor _ Thamballapalle	43378	78.4408	13.8139
India	Andhra Pradesh _ Anantapur _ Hindupur	222407	77.5106	13.8159
Yemen	Abyan _ Sibah _ NA	24751	45.3998	13.8191
Yemen	Ibb _ Dhi As Sufal _ NA	246575	44.0721	13.8196
Yemen	Ibb _ As Sayyani _ NA	167160	44.2056	13.8258
Yemen	Ibb _ As Sabrah _ NA	105685	44.3281	13.8351
Yemen	Al Dhale'e _ Ash Shu'ayb _ NA	58700	44.9349	13.8406
India	Andhra Pradesh _ Anantapur _ Rolla	43669	77.1045	13.845
Yemen	Ibb _ Mudhaykhirah _ NA	117730	43.9586	13.8511
India	Andhra Pradesh _ Anantapur _ Chilamathur	56226	77.7019	13.8595
Yemen	Lahj _ Yafa'a _ NA	115274	45.2181	13.8607
India	Andhra Pradesh _ Sri Potti Sriramulu Nellore _ Vakadu	40842	80.18	13.8841
India	Andhra Pradesh _ Y.S.R. _ Kodur	98183	79.3398	13.8885
India	Andhra Pradesh _ Anantapur _ Tanakal	52391	78.2104	13.8913
India	Andhra Pradesh _ Anantapur _ Parigi	63623	77.4629	13.9018
Yemen	Abyan _ Mudiyah _ NA	54139	46.2283	13.9053
India	Andhra Pradesh _ Chittoor _ Peddamandyam	37497	78.5134	13.9057
Yemen	Ibb _ Jiblah _ NA	170133	44.1157	13.9102
Yemen	Al Dhale'e _ Qa'atabah _ NA	139929	44.6488	13.9253
India	Andhra Pradesh _ Anantapur _ Madakasira	88757	77.2906	13.9267
India	Andhra Pradesh _ Y.S.R. _ Sambepalle	40009	78.7954	13.9276
India	Andhra Pradesh _ Sri Potti Sriramulu Nellore _ Chittamur	43601	80.0717	13.9403
Yemen	Al Hudaydah _ Hays _ NA	70295	43.4971	13.9405
India	Andhra Pradesh _ Anantapur _ Amadagur	32257	78.044	13.9412
Yemen	Ibb _ Far Al Udayn _ NA	134634	43.7654	13.9446
India	Andhra Pradesh _ Y.S.R. _ Chinnamandem	37316	78.6659	13.946
India	Andhra Pradesh _ Sri Potti Sriramulu Nellore _ Venkatagiri	86233	79.5828	13.9515
Yemen	Ibb _ Al Mashannah _ NA	152992	44.1739	13.9517
Yemen	Lahj _ Al Had _ NA	81689	45.2796	13.9645
India	Andhra Pradesh _ Y.S.R. _ T Sundupalle	61777	78.9809	13.9732
India	Karnataka _ Chitradurga _ Hiriyur	305676	76.6612	13.9736
India	Andhra Pradesh _ Anantapur _ Gudibanda	57487	77.1086	13.9737
India	Andhra Pradesh _ Anantapur _ Somandepalle	52003	77.5712	13.9764
Yemen	Ibb _ Al Udayn _ NA	217169	43.9329	13.9771
Yemen	Ibb _ Al Dhihar _ NA	233537	44.154	13.9818
Yemen	Ibb _ Ba'dan _ NA	175524	44.3237	13.9825
Yemen	Al Bayda _ Az Zahir _ NA	39033	45.421	13.9844
Yemen	Al Bayda _ Al Bayda City _ NA	45334	45.5585	13.985
India	Andhra Pradesh _ Anantapur _ Gorantla	84435	77.765	13.9876
Yemen	Abyan _ Al Mahfad _ NA	41708	46.7119	13.989
India	Andhra Pradesh _ Sri Potti Sriramulu Nellore _ Balayapalle	36691	79.7144	13.9903
Yemen	Ibb _ Ibb _ NA	217265	44.1671	13.9911
Yemen	Shabwah _ Rudum _ NA	35546	47.7004	14.0044
India	Andhra Pradesh _ Y.S.R. _ Obulavaripalle	57598	79.2183	14.0073
India	Andhra Pradesh _ Anantapur _ Nallacheruvu	33913	78.169	14.0115
Yemen	Al Bayda _ Mukayras _ NA	63043	45.8074	14.0135
India	Andhra Pradesh _ Anantapur _ Obuladevaracheruvu	52786	77.9659	14.025
India	Karnataka _ Chitradurga _ Holalkere	221416	76.1895	14.0351
Yemen	Ibb _ Ash Sha'ir _ NA	60207	44.3692	14.0366
Yemen	Al Hudaydah _ Jabal Ra's _ NA	69116	43.6154	14.0382
India	Andhra Pradesh _ Y.S.R. _ Rayachoti	134673	78.7449	14.0411
Yemen	Al Dhale'e _ Juban _ NA	65046	44.9579	14.0443
Yemen	Al Bayda _ Al Bayda _ NA	61181	45.5538	14.0549
India	Andhra Pradesh _ Y.S.R. _ Galiveedu	54958	78.5376	14.0584
India	Andhra Pradesh _ Sri Potti Sriramulu Nellore _ Kota	59837	80.0483	14.0623
Yemen	Ibb _ An Nadirah _ NA	111558	44.5025	14.0641
India	Andhra Pradesh _ Anantapur _ Nambulipulikunta	34315	78.3768	14.066
Yemen	Al Hudaydah _ Al Garrahi _ NA	137947	43.3864	14.0795
Yemen	Al Hudaydah _ At Tuhayat _ NA	104679	43.1207	14.0821
India	Andhra Pradesh _ Anantapur _ Roddam	55912	77.4496	14.0885
India	Andhra Pradesh _ Sri Potti Sriramulu Nellore _ Dakkili	43829	79.5446	14.0917
Yemen	Al Dhale'e _ Damt _ NA	93501	44.6917	14.0948
India	Andhra Pradesh _ Anantapur _ Amarapuram	60941	76.9943	14.0954
Yemen	Al Bayda _ Dhi Na'im _ NA	39117	45.4642	14.0997
India	Andhra Pradesh _ Y.S.R. _ Pullampeta	42634	79.136	14.1001
India	Andhra Pradesh _ Anantapur _ Gandlapenta	28610	78.2549	14.1038
India	Andhra Pradesh _ Anantapur _ Puttaparthi	64470	77.8164	14.1043
India	Andhra Pradesh _ Anantapur _ Penukonda	60517	77.5998	14.1085
Yemen	Ibb _ Hubaysh _ NA	160328	44.0827	14.1166
Yemen	Ibb _ Hazm Al Udayn _ NA	120222	43.9227	14.1197
India	Andhra Pradesh _ Y.S.R. _ Veeraballe	38413	78.91	14.1252
India	Andhra Pradesh _ Sri Potti Sriramulu Nellore _ Gudur	126042	79.8087	14.1294
India	Andhra Pradesh _ Anantapur _ Kadiri	136996	78.1302	14.139
Yemen	Ibb _ Al Makhadir _ NA	172268	44.2045	14.1403
India	Andhra Pradesh _ Anantapur _ Nallamada	45212	78.0076	14.1545
India	Karnataka _ Tumkur _ Pavagada	249663	77.2449	14.1557
Yemen	Ibb _ As Saddah _ NA	124789	44.393	14.1572
India	Andhra Pradesh _ Y.S.R. _ Lakkireddipalle	38106	78.6762	14.1687
India	Andhra Pradesh _ Y.S.R. _ Chitvel	45521	79.3728	14.1748
Yemen	Abyan _ Jayshan _ NA	22973	46.1846	14.1772
Yemen	Al Bayda _ At Taffah _ NA	42052	45.3558	14.1792
Yemen	Shabwah _ Hatib _ NA	20392	46.4378	14.1872
India	Andhra Pradesh _ Anantapur _ Kothacheruvu	42666	77.7288	14.1883
Yemen	Al Bayda _ As Sawma'ah _ NA	68142	45.7918	14.1887
India	Andhra Pradesh _ Sri Potti Sriramulu Nellore _ Sydapuram	47353	79.7036	14.2089
India	Andhra Pradesh _ Y.S.R. _ Ramapuram	38078	78.8314	14.2096
India	Andhra Pradesh _ Y.S.R. _ Rajampet	112300	79.1052	14.2113
Yemen	Ibb _ Ar Radmah _ NA	115825	44.561	14.2132
India	Andhra Pradesh _ Sri Potti Sriramulu Nellore _ Manubolu	42336	79.8849	14.2302
India	Andhra Pradesh _ Anantapur _ Talupula	46322	78.2536	14.2388
India	Andhra Pradesh _ Y.S.R. _ Chakrayapet	33794	78.5494	14.24
Yemen	Al Bayda _ Ar Ryashyyah _ NA	34687	44.7818	14.2442
Yemen	Dhamar _ Wusab As Safil _ NA	227666	43.6347	14.2453
India	Andhra Pradesh _ Anantapur _ Bukkapatnam	43871	77.9078	14.2494
Yemen	Al Hudaydah _ Zabid _ NA	240710	43.3515	14.2558
India	Karnataka _ Chitradurga _ Chitradurga	452830	76.3603	14.2645
India	Andhra Pradesh _ Anantapur _ Chennekothapalle	48463	77.6342	14.2754
India	Andhra Pradesh _ Sri Potti Sriramulu Nellore _ Rapur	49566	79.518	14.2835
Yemen	Al Bayda _ Sabah _ NA	41718	44.6639	14.2851
Yemen	Shabwah _ As Said _ NA	53575	46.8656	14.2852
India	Andhra Pradesh _ Sri Potti Sriramulu Nellore _ Venkatachalam	66391	79.9633	14.2866
Yemen	Ibb _ Al Qafr _ NA	156204	44.0639	14.2924
Yemen	Ibb _ Yarim _ NA	264718	44.3111	14.2934
India	Andhra Pradesh _ Sri Potti Sriramulu Nellore _ Muthukur	62846	80.0905	14.3042
Yemen	Shabwah _ Habban _ NA	45642	47.1371	14.3048
India	Andhra Pradesh _ Anantapur _ Kundurpi	58110	77.0583	14.3132
Yemen	Al Bayda _ Ash Sharyah _ NA	51438	45.0912	14.3162
India	Andhra Pradesh _ Anantapur _ Ramagiri	37153	77.4604	14.3192
India	Andhra Pradesh _ Y.S.R. _ Nandalur	43140	79.1688	14.3247
Yemen	Al Bayda _ Rada' _ NA	85619	44.9063	14.3332
Yemen	Hadramaut _ Brom Mayfa _ NA	27060	48.7226	14.3407
Yemen	Dhamar _ Wusab Al Ali _ NA	250035	43.8075	14.3408
India	Andhra Pradesh _ Y.S.R. _ Vempalle	66322	78.4345	14.3553
India	Karnataka _ Chitradurga _ Challakere	390767	76.733	14.3556
India	Andhra Pradesh _ Y.S.R. _ Penagalur	45797	79.2798	14.3599
Yemen	Al Bayda _ Al Malagim _ NA	44908	45.3897	14.3605
Yemen	Shabwah _ Mayfa'a _ NA	63612	47.6828	14.3661
India	Andhra Pradesh _ Y.S.R. _ Chinthakommadinne	59234	78.8241	14.3699
Yemen	Al Bayda _ Al A'rsh _ NA	69509	44.7703	14.3721
India	Andhra Pradesh _ Y.S.R. _ Vemula	31526	78.3262	14.3782
India	Andhra Pradesh _ Anantapur _ Mudigubba	66075	78.0095	14.3817
India	Andhra Pradesh _ Y.S.R. _ Sidhout	40491	78.9633	14.3829
India	Karnataka _ Davanagere _ Davanagere	724378	75.9984	14.3837
India	Andhra Pradesh _ Y.S.R. _ Vontimitta	35786	79.0868	14.3948
Yemen	Al Bayda _ Maswarah _ NA	10688	45.7083	14.3994
India	Andhra Pradesh _ Anantapur _ Kambadur	55508	77.2545	14.3999
India	Andhra Pradesh _ Anantapur _ Dharmavaram	188469	77.7402	14.4013
India	Andhra Pradesh _ Y.S.R. _ Pendlimarri	47579	78.6461	14.402
Yemen	Al Bayda _ As Sawadiyah _ NA	40641	45.3101	14.407
India	Andhra Pradesh _ Sri Potti Sriramulu Nellore _ Thotapalligudur	54705	80.1075	14.4091
India	Andhra Pradesh _ Y.S.R. _ Pulivendla	85285	78.2242	14.4157
India	Andhra Pradesh _ Anantapur _ Settur	47174	77.0051	14.4173
India	Andhra Pradesh _ Sri Potti Sriramulu Nellore _ Podalakur	73838	79.7231	14.4255
India	Andhra Pradesh _ Sri Potti Sriramulu Nellore _ Nellore	684538	79.9139	14.4282
India	Andhra Pradesh _ Anantapur _ Kanaganapalle	43351	77.4636	14.4314
India	Karnataka _ Davanagere _ Harihar	269972	75.7763	14.4335
Yemen	Dhamar _ Anss _ NA	181371	44.3973	14.439
India	Andhra Pradesh _ Sri Potti Sriramulu Nellore _ Kaluvoya	46852	79.4515	14.4507
India	Andhra Pradesh _ Y.S.R. _ Kadapa	344795	78.8699	14.4621
Yemen	Al Hudaydah _ Bayt Al Faqiah _ NA	373322	43.2895	14.4664
Yemen	Al Bayda _ Radman Al Awad _ NA	30599	45.2684	14.4678
Yemen	Dhamar _ Maghirib Ans _ NA	81092	44.1283	14.468
Yemen	Dhamar _ Utmah _ NA	221200	43.9537	14.4826
Yemen	Shabwah _ Nisab _ NA	64304	46.4874	14.4841
Yemen	Hadramaut _ Hajr _ NA	39927	48.2904	14.4857
India	Andhra Pradesh _ Anantapur _ Bathalapalle	43023	77.8153	14.489
India	Andhra Pradesh _ Y.S.R. _ Lingala	32375	78.1013	14.4902
India	Andhra Pradesh _ Y.S.R. _ Veerapunayunipalle	35581	78.4985	14.4997
India	Andhra Pradesh _ Sri Potti Sriramulu Nellore _ Chejerla	37521	79.5889	14.5016
Yemen	Shabwah _ Merkhah Al Ulya _ NA	49361	45.9416	14.5019
India	Andhra Pradesh _ Sri Potti Sriramulu Nellore _ Indukurpet	63431	80.1302	14.5034
India	Andhra Pradesh _ Sri Potti Sriramulu Nellore _ Kovur	82993	79.9937	14.5132
Yemen	Raymah _ Al Jafariyah _ NA	105804	43.5734	14.5135
Yemen	Dhamar _ Mayfa'at Anss _ NA	92652	44.6139	14.5222
India	Andhra Pradesh _ Anantapur _ Raptadu	41585	77.5754	14.5267
Yemen	Al Bayda _ Nati' _ NA	20658	45.5907	14.537
India	Andhra Pradesh _ Y.S.R. _ Vallur	31216	78.7407	14.5374
Yemen	Raymah _ Kusmah _ NA	113268	43.6694	14.5406
India	Andhra Pradesh _ Sri Potti Sriramulu Nellore _ Buchireddipalem	85021	79.8769	14.5433
India	Andhra Pradesh _ Anantapur _ Kalyandurg	98211	77.1888	14.5439
India	Andhra Pradesh _ Y.S.R. _ Thondur	25909	78.3071	14.5468
India	Karnataka _ Davanagere _ Jagalur	182504	76.3143	14.5492
India	Andhra Pradesh _ Anantapur _ Brahmasamudram	47163	76.9716	14.552
Yemen	Shabwah _ Ataq _ NA	57063	46.8277	14.564
India	Andhra Pradesh _ Anantapur _ Tadimarri	35387	77.8767	14.5671
Yemen	Hadramaut _ Al Mukalla City _ NA	288346	49.1572	14.5682
Yemen	Shabwah _ Ar Rawdah _ NA	41857	47.2789	14.5741
Yemen	Raymah _ Mazhar _ NA	98148	43.7578	14.5745
India	Andhra Pradesh _ Y.S.R. _ Kamalapuram	56401	78.6463	14.5753
India	Andhra Pradesh _ Sri Potti Sriramulu Nellore _ Ananthasagaram	46536	79.3804	14.5777
India	Andhra Pradesh _ Sri Potti Sriramulu Nellore _ Kodavalur	52896	79.9819	14.5818
India	Andhra Pradesh _ Sri Potti Sriramulu Nellore _ Vidavalur	51454	80.1005	14.5888
Yemen	Al Bayda _ Al Quraishyah _ NA	44835	44.9027	14.5923
Yemen	Dhamar _ Dhamar City _ NA	266686	44.3868	14.5978
Yemen	Al Bayda _ Na'man _ NA	14050	45.5198	14.6022
India	Karnataka _ Haveri _ Ranibennur	363164	75.6654	14.6137
Yemen	Al Hudaydah _ Ad Durayhimi _ NA	85112	43.0805	14.614
India	Andhra Pradesh _ Anantapur _ Gummagatta	53769	76.8721	14.6149
Yemen	Al Bayda _ Wald Rabi' _ NA	29501	44.9164	14.616
India	Andhra Pradesh _ Anantapur _ Atmakur	42583	77.3925	14.617
India	Andhra Pradesh _ Y.S.R. _ Simhadripuram	35482	78.1815	14.6175
India	Andhra Pradesh _ Sri Potti Sriramulu Nellore _ Sangam	48470	79.785	14.6182
Yemen	Dhamar _ Al Manar _ NA	75198	44.1276	14.6313
India	Andhra Pradesh _ Anantapur _ Anantapur	423995	77.5883	14.6415
India	Andhra Pradesh _ Sri Potti Sriramulu Nellore _ Atmakur	66328	79.5681	14.6437
India	Andhra Pradesh _ Anantapur _ Yellanur	39045	78.0301	14.6474
India	Andhra Pradesh _ Y.S.R. _ Yerraguntla	83326	78.5301	14.6533
India	Karnataka _ Haveri _ Byadgi	152752	75.424	14.6566
India	Andhra Pradesh _ Y.S.R. _ Muddanur	37155	78.3533	14.6732
Yemen	Marib _ Mahliyah _ NA	13975	45.1603	14.6736
Yemen	Raymah _ As Salafiyah _ NA	125287	43.8214	14.6744
India	Andhra Pradesh _ Anantapur _ Beluguppa	47790	77.1803	14.6789
India	Andhra Pradesh _ Anantapur _ Narpala	60069	77.8179	14.6865
India	Andhra Pradesh _ Sri Potti Sriramulu Nellore _ Dagadarthi	40564	79.9045	14.6865
Yemen	Al Hudaydah _ Al Mansuriyah _ NA	69225	43.3733	14.6873
India	Andhra Pradesh _ Sri Potti Sriramulu Nellore _ Allur	56994	80.062	14.6948
Yemen	Raymah _ Al Jabin _ NA	108949	43.6096	14.6984
India	Andhra Pradesh _ Sri Potti Sriramulu Nellore _ Marripadu	48430	79.3086	14.7052
India	Andhra Pradesh _ Sri Potti Sriramulu Nellore _ Anumasamudrampeta	36427	79.6814	14.7069
India	Andhra Pradesh _ Anantapur _ Bukkaraya Samudram	73631	77.6731	14.7111
Yemen	Hadramaut _ Al Mukalla _ NA	26155	48.8661	14.7115
India	Andhra Pradesh _ Anantapur _ Rayadurg	112211	76.9276	14.712
Yemen	Marib _ Al Abdiyah _ NA	19842	45.3855	14.7133
India	Karnataka _ Davanagere _ Harapanahalli	320779	75.9993	14.718
Yemen	Hadramaut _ Yabuth _ NA	15402	47.749	14.7198
Yemen	Dhamar _ Jabal Ash sharq _ NA	94449	43.9139	14.7388
Yemen	Shabwah _ Merkhah As Sufla _ NA	62141	46.1964	14.7458
Yemen	Dhamar _ Jahran _ NA	131836	44.298	14.751
Yemen	Al Hudaydah _ Al Hawak _ NA	240376	42.9935	14.7572
Yemen	Al Hudaydah _ As Sukhnah _ NA	92289	43.3352	14.7579
India	Andhra Pradesh _ Anantapur _ Putlur	40323	77.9521	14.765
Yemen	Shabwah _ Bayhan _ NA	73934	45.74	14.7663
India	Andhra Pradesh _ Anantapur _ Kudair	41864	77.3766	14.772
India	Andhra Pradesh _ Sri Potti Sriramulu Nellore _ Bogole	53186	79.9946	14.7754
India	Karnataka _ Bellary _ Kudligi	361517	76.4446	14.7759
India	Karnataka _ Chitradurga _ Molakalmuru	150934	76.7476	14.7817
India	Andhra Pradesh _ Y.S.R. _ Jammalamadugu	84682	78.3876	14.8006
India	Andhra Pradesh _ Anantapur _ Kanekal	71003	77.0792	14.8018
India	Andhra Pradesh _ Y.S.R. _ Kondapuram	45509	78.154	14.8067
Yemen	Dhamar _ Al Hada _ NA	217875	44.5604	14.8083
Yemen	Al Hudaydah _ Al Hali _ NA	260027	42.9983	14.8196
Yemen	Raymah _ Bilad At Ta'am _ NA	47272	43.5949	14.8318
Yemen	Dhamar _ Dawran Aness _ NA	185069	44.1063	14.8352
India	Andhra Pradesh _ Sri Potti Sriramulu Nellore _ Kaligiri	47624	79.7184	14.8356
India	Karnataka _ Haveri _ Haveri	303678	75.4927	14.8398
India	Andhra Pradesh _ Sri Potti Sriramulu Nellore _ Vinjamur	44848	79.5393	14.8401
India	Andhra Pradesh _ Sri Potti Sriramulu Nellore _ Duttalur	29569	79.4126	14.8419
India	Andhra Pradesh _ Anantapur _ Singanamala	47689	77.7182	14.8438
India	Andhra Pradesh _ Anantapur _ Garladinne	58766	77.5331	14.8514
India	Andhra Pradesh _ Sri Potti Sriramulu Nellore _ Jaladanki	49681	79.874	14.8642
Yemen	Al Hudaydah _ Al Marawi'ah _ NA	200395	43.2106	14.8696
India	Andhra Pradesh _ Anantapur _ Uravakonda	87636	77.2253	14.8766
Yemen	Hadramaut _ Ghayl Ba Wazir _ NA	76260	49.0603	14.8884
Yemen	Al Hudaydah _ Bura _ NA	69800	43.469	14.9103
India	Andhra Pradesh _ Anantapur _ Peddapappur	37839	77.8545	14.9201
India	Andhra Pradesh _ Sri Potti Sriramulu Nellore _ Kavali	162884	79.9936	14.9213
India	Andhra Pradesh _ Anantapur _ Tadpatri	181249	78.0116	14.9247
India	Andhra Pradesh _ Sri Potti Sriramulu Nellore _ Udayagiri	39415	79.2979	14.9261
Yemen	Marib _ Harib _ NA	51379	45.3809	14.9326
India	Andhra Pradesh _ Anantapur _ D.Hirehal	50934	76.8869	14.9346
Yemen	Shabwah _ Ain _ NA	33721	45.5998	14.9346
Yemen	Marib _ Rahabah _ NA	11357	45.0693	14.9371
India	Andhra Pradesh _ Anantapur _ Bommanahal	61180	77.0201	14.9454
India	Andhra Pradesh _ Sri Potti Sriramulu Nellore _ Seetharamapuram	24687	79.1694	14.9536
India	Karnataka _ Bellary _ Hadagalli	228472	75.8957	14.9594
India	Karnataka _ Haveri _ Savanur	174954	75.377	14.9652
India	Andhra Pradesh _ Anantapur _ Pamidi	60430	77.5217	14.9716
India	Andhra Pradesh _ Sri Potti Sriramulu Nellore _ Kondapuram	42264	79.6805	14.9798
Yemen	Al Hudaydah _ Al Hajjaylah _ NA	14998	43.5789	14.9812
Yemen	Hadramaut _ Adh Dhlia'ah _ NA	29170	47.9101	14.9988
India	Andhra Pradesh _ Anantapur _ Vajrakarur	54643	77.3379	15.0067
Yemen	Sana'a _ Al Haymah Al Kharijiyah _ NA	89298	43.8642	15.0172
India	Andhra Pradesh _ Anantapur _ Peddavadugur	50014	77.709	15.0177
Yemen	Hadramaut _ Ash Shihr _ NA	114757	49.5743	15.0191
Yemen	Sana'a _ Al Husn _ NA	46019	44.4795	15.0229
India	Andhra Pradesh _ Sri Potti Sriramulu Nellore _ Varikuntapadu	35569	79.3918	15.0253
Yemen	Sana'a _ Bilad Ar Rus _ NA	47753	44.2594	15.0264
Yemen	Hadramaut _ Ad Dis _ NA	36063	49.9749	15.041
India	Andhra Pradesh _ Prakasam _ Gudluru	50795	79.9284	15.043
Yemen	Marib _ Jabal Murad _ NA	15690	45.1852	15.0467
Yemen	Hadramaut _ Daw'an _ NA	68459	48.331	15.0557
India	Karnataka _ Bellary _ Sandur	304536	76.5962	15.057
India	Andhra Pradesh _ Prakasam _ Lingasamudram	41272	79.75	15.0592
India	Andhra Pradesh _ Anantapur _ Vidapanakal	58434	77.174	15.0596
Yemen	Al Hudaydah _ Bajil _ NA	262832	43.1581	15.0615
Yemen	Sana'a _ Sa'fan _ NA	51516	43.5886	15.0634
Yemen	Shabwah _ Al Talh _ NA	14381	47.3866	15.068
India	Karnataka _ Bellary _ Hagaribommanahalli	220301	76.2145	15.068
Yemen	Sana'a _ Bani Dhabyan _ NA	24843	44.8735	15.0765
Yemen	Sana'a _ Manakhah _ NA	120581	43.6968	15.0943
India	Andhra Pradesh _ Prakasam _ Pamur	68275	79.4824	15.1129
India	Karnataka _ Gadag _ Shirhatti	214756	75.5759	15.1221
India	Andhra Pradesh _ Anantapur _ Guntakal	187569	77.4533	15.1285
India	Andhra Pradesh _ Anantapur _ Gooty	97127	77.6234	15.1289
India	Andhra Pradesh _ Prakasam _ Ulavapadu	58417	80.0021	15.1362
India	Andhra Pradesh _ Prakasam _ Voletivaripalem	43180	79.7413	15.1513
Yemen	Shabwah _ Usaylan _ NA	48198	46.0085	15.1545
Yemen	Marib _ Al Jubah _ NA	32194	45.2824	15.1573
Yemen	Shabwah _ Jardan _ NA	24881	46.6885	15.1705
India	Andhra Pradesh _ Prakasam _ Chandra Sekhara Puram	48704	79.2128	15.172
Yemen	Sana'a _ Jihanah _ NA	77524	44.5029	15.1901
India	Karnataka _ Dharwad _ Kundgol	185310	75.2933	15.1929
Yemen	Sana'a _ Bani Matar _ NA	152784	44.0538	15.2025
India	Andhra Pradesh _ Prakasam _ Kandukur	107010	79.922	15.2151
Yemen	Hadramaut _ Ar Raydah Wa Qusayar _ NA	70558	50.3266	15.2183
Yemen	Al Hudaydah _ Ad Dahi _ NA	84323	43.1859	15.2191
India	Karnataka _ Bellary _ Bellary	902245	76.9235	15.2294
Yemen	Al Mahwit _ Bani Sa'd _ NA	90243	43.5049	15.2294
India	Andhra Pradesh _ Prakasam _ Pedacherlo Palle	40071	79.5758	15.2311
Yemen	Sana'a _ Sanhan _ NA	122822	44.3163	15.2373
India	Andhra Pradesh _ Kurnool _ Chippagiri	37298	77.2805	15.2399
India	Karnataka _ Gadag _ Mundargi	141156	75.7906	15.2419
India	Karnataka _ Bellary _ Hospet	538343	76.522	15.2532
India	Andhra Pradesh _ Prakasam _ Singarayakonda	71273	80.0417	15.2576
India	Andhra Pradesh _ Prakasam _ Ponnaluru	46605	79.7493	15.2699
Yemen	Sana'a _ Al Haymah Ad Dakhiliyah _ NA	127167	43.8497	15.2731
Yemen	Sana'a _ Khwlan _ NA	44188	44.7507	15.2795
India	Andhra Pradesh _ Kurnool _ Maddikera (East)	41133	77.438	15.2849
Yemen	Al Hudaydah _ Az Zaydiyah _ NA	147051	43.0478	15.3007
India	Andhra Pradesh _ Kurnool _ Tuggali	66402	77.6015	15.3111
India	Andhra Pradesh _ Kurnool _ Halaharvi	45923	77.1367	15.3123
Yemen	Amanat Al Asimah (Sana'a) _ As Sabain _ NA	496413	44.2147	15.3144
Yemen	Al Hudaydah _ Al Mighlaf _ NA	61013	43.1819	15.3147
India	Andhra Pradesh _ Prakasam _ Zarugumilli	46443	79.8978	15.3215
India	Andhra Pradesh _ Prakasam _ Veligandla	38951	79.2959	15.3235
Yemen	Al Mahwit _ Milhan _ NA	136437	43.3302	15.3307
India	Karnataka _ Koppal _ Koppal	426369	76.1685	15.3326
Yemen	Amanat Al Asimah (Sana'a) _ Al Wahdah _ NA	158870	44.1893	15.3369
Yemen	Hadramaut _ Amd _ NA	31315	47.9254	15.3389
India	Karnataka _ Dharwad _ Hubli	159835	75.191	15.3397
Yemen	Amanat Al Asimah (Sana'a) _ Assafi'yah _ NA	174044	44.235	15.34
Yemen	Sana'a _ Attyal _ NA	55382	44.5519	15.343
India	Andhra Pradesh _ Prakasam _ Kanigiri	100181	79.486	15.3441
Yemen	Amanat Al Asimah (Sana'a) _ At Tahrir _ NA	106712	44.198	15.3532
Yemen	Al Hudaydah _ Kamaran _ NA	3814	42.592	15.3532
Yemen	Amanat Al Asimah (Sana'a) _ Az'zal _ NA	183527	44.2393	15.3541
Yemen	Amanat Al Asimah (Sana'a) _ Old City _ NA	101129	44.2137	15.3553
Yemen	Al Hudaydah _ Al Munirah _ NA	57527	42.8921	15.3573
Yemen	Amanat Al Asimah (Sana'a) _ Ma'ain _ NA	423461	44.1634	15.3685
Yemen	Hadramaut _ Ghayl Bin Yamin _ NA	43915	49.2789	15.3709
Yemen	Al Mahwit _ Hufash _ NA	57931	43.4246	15.3748
Yemen	Amanat Al Asimah (Sana'a) _ Shu'aub _ NA	341263	44.2244	15.3828
Yemen	Amanat Al Asimah (Sana'a) _ Ath'thaorah _ NA	271405	44.1953	15.3925
Yemen	Marib _ Bidbadah _ NA	27800	44.7461	15.3952
India	Andhra Pradesh _ Prakasam _ Tangutur	67843	79.999	15.3985
India	Andhra Pradesh _ Prakasam _ Kondapi	46592	79.8431	15.4023
Yemen	Al Mahwit _ Al Mahwait _ NA	77262	43.5611	15.4118
India	Andhra Pradesh _ Kurnool _ Alur	62351	77.2407	15.4154
India	Karnataka _ Gadag _ Gadag	393040	75.6019	15.4167
Yemen	Marib _ Marib City _ NA	49059	45.3012	15.4175
India	Andhra Pradesh _ Kurnool _ Pattikonda	77011	77.4846	15.4226
Yemen	Al Mahwit _ Ar Rujum _ NA	115769	43.6661	15.423
India	Andhra Pradesh _ Prakasam _ Kotha Patnam	54178	80.1208	15.4278
Yemen	Marib _ Sirwah _ NA	30433	45.031	15.4489
Yemen	Shabwah _ Arma _ NA	15580	47.139	15.4502
Yemen	Sana'a _ Bani Hushaysh _ NA	112981	44.3547	15.4531
India	Andhra Pradesh _ Prakasam _ Hanumanthuni Padu	33548	79.3179	15.4566
Yemen	Al Mahwit _ At Tawilah _ NA	90009	43.7645	15.4584
Yemen	Marib _ Harib Al Qaramish _ NA	13085	44.6197	15.4615
Yemen	Al Hudaydah _ Al Qanawis _ NA	111913	43.1132	15.4638
Yemen	Al Mahwit _ Al Mahwait City _ NA	30788	43.55	15.4646
India	Andhra Pradesh _ Prakasam _ Marripudi	42089	79.6687	15.4647
Yemen	Hadramaut _ Rakhyah _ NA	13610	47.7755	15.4668
India	Karnataka _ Dharwad _ Dharwad	1336122	74.9644	15.4802
Yemen	Al Mahwit _ Shibam Kawkaban _ NA	59886	43.8508	15.4814
Yemen	Hadramaut _ Wadi Al Ayn _ NA	44468	48.4191	15.4846
Yemen	Al Mahwit _ Al Khabt _ NA	97916	43.3687	15.4879
Yemen	Sana'a _ Hamdan _ NA	130416	44.0612	15.4965
India	Andhra Pradesh _ Prakasam _ Ongole	274242	80.085	15.5009
India	Andhra Pradesh _ Kurnool _ Holagunda	56497	77.0899	15.502
Yemen	Shabwah _ Dhar _ NA	15181	47.5818	15.5079
Yemen	Al Maharah _ Sayhut _ NA	18320	51.2238	15.5113
Yemen	Amanat Al Asimah (Sana'a) _ Bani Al Harith _ NA	294318	44.2542	15.512
India	Andhra Pradesh _ Kurnool _ Aspari	72685	77.3774	15.5167
India	Andhra Pradesh _ Prakasam _ Santhanuthala Padu	71708	79.9285	15.5213
Yemen	Hadramaut _ Sah _ NA	37709	48.8943	15.5246
India	Karnataka _ Dharwad _ Navalgund	212888	75.3521	15.5345
Yemen	Hadramaut _ Huraidhah _ NA	29179	48.1689	15.5366
India	Karnataka _ Koppal _ Gangawati	519056	76.5349	15.5376
India	Karnataka _ Koppal _ Yelbarga	301839	76.0619	15.5441
India	Andhra Pradesh _ Kurnool _ Devanakonda	79552	77.6021	15.5569
India	Karnataka _ Bellary _ Siruguppa	314942	76.9534	15.5602
Yemen	Hajjah _ Bani Al Awam _ NA	79465	43.606	15.5773
India	Andhra Pradesh _ Prakasam _ Chimakurthi	85963	79.8461	15.5916
Yemen	Amran _ Thula _ NA	62792	43.8233	15.5933
India	Andhra Pradesh _ Prakasam _ Konakanamitla	53369	79.4398	15.5968
Yemen	Amran _ Maswar _ NA	58901	43.6943	15.599
Yemen	Hajjah _ Ash Shaghadirah _ NA	74176	43.4955	15.5999
India	Andhra Pradesh _ Prakasam _ Podili	72609	79.6171	15.6119
India	Andhra Pradesh _ Prakasam _ Maddipadu	56721	80.001	15.6236
Yemen	Hajjah _ Bani Qa'is _ NA	82584	43.3359	15.6296
Yemen	Marib _ Medghal _ NA	16261	45.0215	15.6299
Yemen	Al Hudaydah _ Alluheyah _ NA	163504	42.8376	15.631
India	Andhra Pradesh _ Kurnool _ Adoni	300717	77.233	15.6322
India	Andhra Pradesh _ Prakasam _ Naguluppala Padu	73385	80.1441	15.6419
Yemen	Al Maharah _ Al Masilah _ NA	16227	50.6196	15.6461
Yemen	Hajjah _ Najrah _ NA	54692	43.5431	15.6482
Yemen	Hajjah _ Hajjah _ NA	44940	43.5479	15.6612
India	Karnataka _ Gadag _ Ron	282665	75.7548	15.6764
Yemen	Amran _ Amran _ NA	147704	43.857	15.6806
Yemen	Marib _ Marib _ NA	60280	45.8942	15.6808
Yemen	Hajjah _ Hajjah City _ NA	81999	43.5972	15.6865
Yemen	Amran _ Iyal Surayh _ NA	82783	43.9685	15.6908
India	Andhra Pradesh _ Kurnool _ Gonegandla	82495	77.6083	15.6916
India	Andhra Pradesh _ Prakasam _ Thallur	52438	79.813	15.6961
India	Andhra Pradesh _ Prakasam _ Chinaganjam	46011	80.2341	15.7026
Yemen	Hajjah _ Wadhrah _ NA	16629	43.4697	15.7177
India	Andhra Pradesh _ Prakasam _ Korisapadu	52301	80.0525	15.7231
Yemen	Hajjah _ Sharas _ NA	23901	43.6518	15.7241
Yemen	Al Maharah _ Huswain _ NA	17359	51.8926	15.7256
India	Karnataka _ Belgaum _ Sampgaon	420889	74.7991	15.7271
India	Andhra Pradesh _ Kurnool _ Yemmiganur	189110	77.4719	15.7321
India	Karnataka _ Gadag _ Nargund	107687	75.4372	15.7365
Yemen	Al Hudaydah _ Az Zuhrah _ NA	213573	43.1017	15.7371
Yemen	Sana'a _ Nihm _ NA	63401	44.5425	15.7371
India	Andhra Pradesh _ Prakasam _ Darsi	93936	79.6545	15.7465
Yemen	Hajjah _ Kuhlan Affar _ NA	61374	43.6956	15.7637
Yemen	Hajjah _ Mabyan _ NA	77198	43.5482	15.7637
India	Andhra Pradesh _ Kurnool _ Pedda Kadubur	63615	77.3162	15.765
Yemen	Amran _ Jabal Iyal Yazid _ NA	129341	43.886	15.7667
Yemen	Marib _ Raghwan _ NA	6702	45.076	15.7746
India	Karnataka _ Raichur _ Sindhnur	441395	76.7461	15.775
India	Andhra Pradesh _ Prakasam _ Vetapalem	81495	80.3327	15.7774
Yemen	Amran _ Raydah _ NA	71467	44.0235	15.787
India	Andhra Pradesh _ Kurnool _ Kowthalam	87271	77.1234	15.7886
Yemen	Al Maharah _ Qishn _ NA	17844	51.3982	15.7887
Yemen	Sana'a _ Arhab _ NA	137547	44.2611	15.7955
India	Andhra Pradesh _ Prakasam _ Donakonda	52165	79.4278	15.8021
Yemen	Amran _ As Sawd _ NA	39682	43.7685	15.8102
Yemen	Hajjah _ Ku'aydinah _ NA	105501	43.3297	15.8133
India	Andhra Pradesh _ Kurnool _ C.Belagal	63840	77.6965	15.8185
India	Andhra Pradesh _ Prakasam _ Addanki	97259	79.9559	15.8193
India	Karnataka _ Koppal _ Kushtagi	321420	76.1699	15.8196
India	Andhra Pradesh _ Prakasam _ Janakavarampanguluru	48956	80.0809	15.8263
India	Andhra Pradesh _ Prakasam _ Mundlamuru	61521	79.8101	15.8353
India	Andhra Pradesh _ Prakasam _ Inkollu	53680	80.1804	15.8357
India	Karnataka _ Belgaum _ Parasgad	389686	75.0622	15.8396
India	Andhra Pradesh _ Krishna _ Nagayalanka	50556	80.9394	15.8469
Yemen	Amran _ Kharif _ NA	70464	44.0857	15.8498
India	Andhra Pradesh _ Prakasam _ Chirala	187246	80.3822	15.8504
Yemen	Marib _ Majzar _ NA	15991	44.7968	15.8566
India	Karnataka _ Belgaum _ Belgaum	1057082	74.5442	15.8567
Yemen	Hajjah _ Ash Shahil _ NA	49527	43.4472	15.8587
India	Andhra Pradesh _ Kurnool _ Nandavaram	68360	77.4955	15.8595
Yemen	Hadramaut _ Shibam _ NA	76257	48.642	15.8628
India	Andhra Pradesh _ Kurnool _ Kosigi	77361	77.2138	15.8771
India	Andhra Pradesh _ Prakasam _ Karamchedu	42163	80.2834	15.8779
India	Andhra Pradesh _ Kurnool _ Mantralayam	68448	77.3405	15.8822
Yemen	Hadramaut _ Al Abr _ NA	5229	47.2217	15.8853
India	Andhra Pradesh _ Prakasam _ Kurichedu	44205	79.5491	15.8889
Yemen	Hajjah _ Al Maghrabah _ NA	98057	43.6263	15.8956
Yemen	Hajjah _ Qafl Shamer _ NA	76752	43.3571	15.9099
India	Andhra Pradesh _ Guntur _ Nizampatnam	64143	80.6931	15.9111
India	Andhra Pradesh _ Guntur _ Bapatla	153825	80.4482	15.9202
India	Andhra Pradesh _ Guntur _ Karlapalem	53819	80.5288	15.9218
Yemen	Hajjah _ Al Mahabishah _ NA	77400	43.4594	15.9255
India	Andhra Pradesh _ Mahbubnagar _ Waddepalle	77852	77.768	15.9379
India	Andhra Pradesh _ Guntur _ Repalle	119776	80.8282	15.9402
India	Andhra Pradesh _ Prakasam _ Martur	80025	80.091	15.9419
India	Andhra Pradesh _ Guntur _ Nuzendla	56528	79.7087	15.9437
Yemen	Amran _ As Sudah _ NA	49302	43.7708	15.9508
Yemen	Hajjah _ Al Miftah _ NA	48223	43.5151	15.9592
Yemen	Hadramaut _ Sayun _ NA	159933	48.8071	15.9682
India	Karnataka _ Bagalkot _ Badami	368186	75.6425	15.9695
Yemen	Hadramaut _ Al Qatn _ NA	100337	48.308	15.9743
Yemen	Hajjah _ Aflah Al Yaman _ NA	59154	43.4121	15.9751
India	Karnataka _ Belgaum _ Ramdurg	285452	75.2709	15.9788
India	Andhra Pradesh _ Prakasam _ Parchur	59229	80.3003	15.9827
India	Andhra Pradesh _ Prakasam _ Yeddana Pudi	30740	80.1777	15.9892
India	Andhra Pradesh _ Prakasam _ Tripuranthakam	67852	79.4457	15.9916
India	Andhra Pradesh _ Mahbubnagar _ Ieej	95630	77.6322	15.9931
India	Andhra Pradesh _ Prakasam _ Ballikurava	57714	79.9971	15.9974
India	Andhra Pradesh _ Guntur _ Nagaram	53757	80.6883	15.9982
India	Andhra Pradesh _ Guntur _ Pittalavanipalem	41294	80.5649	15.9996
Yemen	Amran _ Khamir _ NA	112225	43.9231	16.0049
India	Andhra Pradesh _ Krishna _ Koduru	47793	81.0357	16.0074
Yemen	Hajjah _ Abs _ NA	203637	43.0591	16.0107
Yemen	Hajjah _ Kuhlan Ash Sharaf _ NA	68110	43.4746	16.0205
Yemen	Amran _ Dhi Bin _ NA	47203	44.1268	16.0246
India	Andhra Pradesh _ Guntur _ Vinukonda	120320	79.7265	16.0304
India	Andhra Pradesh _ Krishna _ Avanigadda	43260	80.917	16.0378
Yemen	Hajjah _ Al Jamimah _ NA	62710	43.5478	16.0395
India	Karnataka _ Raichur _ Manvi	416103	76.9751	16.0479
India	Karnataka _ Bagalkot _ Hungund	357590	76.0841	16.0489
Yemen	Hajjah _ Aflah Ash Shawm _ NA	82253	43.4131	16.0502
Yemen	Amran _ Habur Zulaymah _ NA	60283	43.7277	16.0531
India	Andhra Pradesh _ Guntur _ Cherukupalle H/O Arumbaka	64584	80.6373	16.0578
Yemen	Al Jawf _ Al Khalq _ NA	21269	44.7983	16.0627
Yemen	Al Jawf _ Al Hazm _ NA	46613	45.0039	16.064
Yemen	Hajjah _ Aslem _ NA	74908	43.2902	16.0655
India	Andhra Pradesh _ Guntur _ Kakumanu	43510	80.396	16.0656
Yemen	Hadramaut _ As Sawm _ NA	19781	49.7587	16.0677
Yemen	Hadramaut _ Tarim _ NA	157134	49.0443	16.0703
Yemen	Amran _ Suwayr _ NA	31961	43.6157	16.0745
India	Andhra Pradesh _ Prakasam _ Santhamaguluru	64495	79.9406	16.0754
Yemen	Al Jawf _ Al Ghayl _ NA	15717	44.6873	16.0823
India	Andhra Pradesh _ Guntur _ Ponnur	131998	80.496	16.0834
India	Andhra Pradesh _ Guntur _ Chilakaluripet	164311	80.1279	16.09
India	Andhra Pradesh _ Mahbubnagar _ Itikyal	59333	77.8653	16.0924
India	Andhra Pradesh _ Guntur _ Savalyapuram H/O Kanamarlapudi	40636	79.8399	16.094
India	Andhra Pradesh _ Guntur _ Bhattiprolu	53746	80.7663	16.0957
India	Andhra Pradesh _ Guntur _ Pedanandipadu	44899	80.2922	16.0975
Yemen	Hajjah _ Khayran Al Muharraq _ NA	104550	43.3534	16.1029
India	Andhra Pradesh _ Krishna _ Mopidevi	37962	80.9308	16.1034
India	Karnataka _ Raichur _ Lingsugur	432975	76.5218	16.1048
Yemen	Al Jawf _ Al Maslub _ NA	14967	44.5575	16.1136
India	Andhra Pradesh _ Guntur _ Amruthalur	47822	80.6125	16.1208
India	Andhra Pradesh _ Mahbubnagar _ Ghattu	81812	77.5636	16.1216
India	Andhra Pradesh _ Mahbubnagar _ Maldakal	58944	77.7206	16.1325
Yemen	Amran _ Bani Suraim _ NA	50113	43.9708	16.1352
Yemen	Hajjah _ Kushar _ NA	112872	43.4723	16.1702
India	Andhra Pradesh _ Guntur _ Tsundur	48961	80.5669	16.1706
India	Karnataka _ Belgaum _ Gokak	675919	74.9097	16.1729
India	Andhra Pradesh _ Mahbubnagar _ Pebbair	77006	77.9946	16.1748
India	Karnataka _ Raichur _ Raichur	559756	77.3754	16.1752
India	Andhra Pradesh _ Guntur _ Prathipadu	52824	80.3051	16.1809
Yemen	Amran _ Shaharah _ NA	67033	43.7028	16.1816
India	Andhra Pradesh _ Guntur _ Kollur	59170	80.7791	16.1867
India	Andhra Pradesh _ Guntur _ Vemuru	46617	80.6855	16.1881
India	Andhra Pradesh _ Guntur _ Edlapadu	60237	80.2235	16.1976
India	Andhra Pradesh _ Guntur _ Vatticherukuru	48956	80.3972	16.1984
India	Karnataka _ Bagalkot _ Bagalkot	357402	75.7663	16.1994
Yemen	Hajjah _ Midi _ NA	25266	42.8823	16.2003
India	Andhra Pradesh _ Guntur _ Ipur	49962	79.7676	16.2036
India	Karnataka _ Belgaum _ Hukeri	440853	74.5855	16.2051
India	Andhra Pradesh _ Guntur _ Nadendla	73774	80.1306	16.209
Yemen	Al Jawf _ Al Matammah _ NA	43576	44.3864	16.2135
India	Andhra Pradesh _ Mahbubnagar _ Pangal	67548	78.1208	16.2147
India	Andhra Pradesh _ Guntur _ Narasaraopet	226685	80.0174	16.2178
India	Andhra Pradesh _ Guntur _ Rompicherla	66375	79.909	16.2184
India	Andhra Pradesh _ Mahbubnagar _ Gadwal	128238	77.8052	16.2255
India	Andhra Pradesh _ Guntur _ Chebrolu	77157	80.4907	16.228
Yemen	Amran _ Al Madan _ NA	41311	43.6364	16.2353
India	Andhra Pradesh _ Guntur _ Bollapalle	62125	79.647	16.2471
Yemen	Hajjah _ Hayran _ NA	23572	43.0545	16.2534
Yemen	Hajjah _ Mustaba _ NA	64718	43.2771	16.2623
India	Andhra Pradesh _ Guntur _ Tenali	256721	80.6031	16.2677
Yemen	Al Jawf _ Al Maton _ NA	42787	44.6342	16.2714
India	Andhra Pradesh _ Mahbubnagar _ Dharur	73928	77.6432	16.2718
Yemen	Amran _ Huth _ NA	34126	43.9804	16.2769
India	Karnataka _ Bagalkot _ Mudhol	318170	75.2827	16.2786
Yemen	Hadramaut _ Hagr As Sai'ar _ NA	3864	47.9681	16.2794
India	Andhra Pradesh _ Guntur _ Guntur	833474	80.3899	16.2951
Yemen	Amran _ Al Qaflah _ NA	56280	43.6834	16.2971
India	Andhra Pradesh _ Guntur _ Phirangipuram	67861	80.1949	16.3037
India	Andhra Pradesh _ Guntur _ Kollipara	60602	80.7016	16.3168
India	Andhra Pradesh _ Mahbubnagar _ Atmakur	68951	77.8029	16.3281
India	Karnataka _ Bagalkot _ Bilgi	178378	75.5921	16.3324
India	Andhra Pradesh _ Guntur _ Pedakakani	78813	80.4856	16.3367
India	Andhra Pradesh _ Mahbubnagar _ Wanaparthy	121659	78.0417	16.337
Yemen	Hajjah _ Washhah _ NA	95283	43.3847	16.3385
India	Andhra Pradesh _ Guntur _ Nekarikallu	67754	79.9009	16.3408
Yemen	Al Jawf _ Az Zahir _ NA	36242	44.5158	16.3428
India	Andhra Pradesh _ Guntur _ Muppalla	45465	80.0718	16.343
India	Karnataka _ Raichur _ Devadurga	315000	76.9769	16.3455
India	Andhra Pradesh _ Mahbubnagar _ Kothakota	89241	77.9179	16.3514
India	Andhra Pradesh _ Guntur _ Medikonduru	64326	80.281	16.3627
India	Andhra Pradesh _ Guntur _ Duggirala	67011	80.6131	16.3666
Yemen	Al Maharah _ Al Ghaydah _ NA	42742	52.0563	16.3752
India	Karnataka _ Bijapur _ Muddebihal	338970	76.2068	16.3812
Yemen	Amran _ Al Ashah _ NA	67218	43.8074	16.3835
India	Andhra Pradesh _ East Godavari _ Sakhinetipalle	74852	81.762	16.3892
India	Andhra Pradesh _ West Godavari _ Mogalthur	73483	81.589	16.3974
Yemen	Hajjah _ Qarah _ NA	46626	43.479	16.3996
India	Andhra Pradesh _ Guntur _ Tadikonda	72687	80.3733	16.4175
India	Andhra Pradesh _ Guntur _ Sattenapalle	139689	80.1344	16.4234
India	Andhra Pradesh _ East Godavari _ Malikipuram	78243	81.8692	16.4243
India	Andhra Pradesh _ Guntur _ Mangalagiri	171449	80.5297	16.4259
India	Andhra Pradesh _ Guntur _ Rajupalem	48357	79.9684	16.4317
Yemen	Hajjah _ Harad _ NA	142312	43.1196	16.4339
Yemen	Amran _ Harf Sufyan _ NA	65105	43.9855	16.44
Yemen	Al Jawf _ Al Humaydat _ NA	30159	44.415	16.4515
India	Andhra Pradesh _ Mahbubnagar _ Maganoor	53763	77.4085	16.4515
India	Andhra Pradesh _ Mahbubnagar _ Makthal	80748	77.5681	16.4628
India	Andhra Pradesh _ Guntur _ Piduguralla	130824	79.8301	16.4639
India	Andhra Pradesh _ Mahbubnagar _ Narva	55334	77.6797	16.4642
India	Andhra Pradesh _ Guntur _ Tadepalle	106341	80.5637	16.487
India	Andhra Pradesh _ East Godavari _ Allavaram	70397	82.0136	16.4889
India	Andhra Pradesh _ Guntur _ Pedakurapadu	53509	80.2411	16.4902
India	Karnataka _ Belgaum _ Chikodi	694289	74.5578	16.4918
India	Karnataka _ Yadgir _ Shorapur	489048	76.5657	16.4982
India	Karnataka _ Belgaum _ Raybag	447720	74.8675	16.5002
India	Andhra Pradesh _ Guntur _ Krosuru	60223	80.0895	16.5247
Yemen	Al Maharah _ Man'ar _ NA	8404	50.9946	16.525
Yemen	Hajjah _ Bakil Al Mir _ NA	33022	43.3575	16.5336
India	Karnataka _ Bagalkot _ Jamkhandi	523219	75.2779	16.542
India	Karnataka _ Bijapur _ Basavana Bagevadi	406638	75.9208	16.5535
India	Andhra Pradesh _ Guntur _ Amaravathi	70885	80.2872	16.5542
India	Andhra Pradesh _ East Godavari _ Katrenikona	77182	82.2034	16.5827
Saudi Arabia	Jazan _ Samtah _ NA	239206	42.9459	16.6028
Yemen	Al Jawf _ Kharab Al Marashi _ NA	95679	44.2476	16.6145
India	Andhra Pradesh _ Guntur _ Bellamkonda	41129	80.0036	16.6287
Yemen	Al Jawf _ Rajuzah _ NA	111026	44.5307	16.6434
India	Andhra Pradesh _ Guntur _ Atchampet	62511	80.1081	16.6524
Yemen	Al Jawf _ Khabb wa ash Sha'af _ NA	120770	45.8122	16.6622
India	Karnataka _ Yadgir _ Shahpur	431317	76.9508	16.6629
Yemen	Al Maharah _ Hawf _ NA	8022	52.7909	16.71
Yemen	Sa'adah _ Haydan _ NA	92039	43.4568	16.7139
Yemen	Sa'adah _ Al Dhaher _ NA	34163	43.2856	16.7258
India	Maharashtra _ Kolhapur _ Shirol	420089	74.6058	16.7308
Saudi Arabia	Jazan _ Ahad Almasarihah _ NA	130128	42.9086	16.7377
India	Karnataka _ Belgaum _ Athni	580597	75.0752	16.7533
India	Karnataka _ Yadgir _ Yadgir	472523	77.2763	16.7554
India	Maharashtra _ Kolhapur _ Hatkanangle	867812	74.3852	16.77
India	Karnataka _ Bijapur _ Bijapur	840833	75.6447	16.7794
Saudi Arabia	Jazan _ Alharth _ NA	27829	43.1524	16.7885
India	Andhra Pradesh _ East Godavari _ Thallarevu	85414	82.2699	16.8104
Yemen	Sa'adah _ Saqayn _ NA	80124	43.4822	16.8688
India	Karnataka _ Bijapur _ Sindgi	461390	76.2252	16.8794
Oman	Dhofar Governorate _ Dalkut _ NA	3442	53.0408	16.8813
India	Maharashtra _ Sangli _ Miraj	912274	74.7294	16.882
Yemen	Sa'adah _ Sahar _ NA	202991	43.6869	16.8826
Yemen	Al Jawf _ Bart Al Anan _ NA	89551	44.5173	16.8934
Oman	Dhofar Governorate _ Rakhyut _ NA	5946	53.4154	16.897
Yemen	Sa'adah _ Shada'a _ NA	17089	43.1875	16.8994
Yemen	Sa'adah _ Al Hashwah _ NA	21776	44.2627	16.9048
Yemen	Sa'adah _ Sa'adah _ NA	89543	43.7624	16.9175
Yemen	Sa'adah _ Razih _ NA	95981	43.2539	16.9285
India	Karnataka _ Gulbarga _ Jevargi	339759	76.6196	16.9346
Saudi Arabia	Jazan _ Abu Arish _ NA	232695	42.8732	16.9494
India	Andhra Pradesh _ East Godavari _ Kakinada (Urban)	322409	82.2416	16.951
Yemen	Sa'adah _ Ghamr _ NA	30081	43.2923	17.0052
Yemen	Sa'adah _ As Safra _ NA	77567	43.8371	17.011
India	Maharashtra _ Sangli _ Walwa	486787	74.3347	17.024
Saudi Arabia	Jazan _ Alaridah _ NA	90056	43.0738	17.0319
India	Maharashtra _ Sangli _ Kavathemahankal	162611	74.9066	17.0612
India	Karnataka _ Gulbarga _ Sedam	250121	77.3264	17.0847
Oman	Dhofar Governorate _ Mirbat _ NA	16475	54.6585	17.0861
India	Maharashtra _ Sangli _ Palus	176042	74.4718	17.0893
India	Maharashtra _ Sangli _ Jat	350489	75.3244	17.0931
Yemen	Hadramaut _ Zamakh wa Manwakh _ NA	2350	47.8606	17.1009
Yemen	Sa'adah _ Majz _ NA	104651	43.4998	17.1054
India	Maharashtra _ Sangli _ Tasgaon	268373	74.6987	17.1129
Oman	Dhofar Governorate _ Salalah _ NA	260967	53.922	17.1149
Saudi Arabia	Jazan _ Damad _ NA	84398	42.8207	17.125
India	Karnataka _ Gulbarga _ Chitapur	462529	77.0601	17.1554
Saudi Arabia	Jazan _ Jazan _ NA	193894	42.682	17.1694
Yemen	Sa'adah _ Kitaf wa Al Boqe'e _ NA	65651	44.3435	17.1727
Yemen	Sa'adah _ Monabbih _ NA	79059	43.2779	17.1768
India	Karnataka _ Bijapur _ Indi	491118	75.8699	17.1881
Oman	Dhofar Governorate _ Taqah _ NA	25470	54.4478	17.2285
Saudi Arabia	Jazan _ Sabya _ NA	269480	42.635	17.2379
India	Karnataka _ Gulbarga _ Afzalpur	252143	76.3914	17.2427
India	Maharashtra _ Sangli _ Khanapur (Vita)	181705	74.629	17.2945
Oman	Dhofar Governorate _ Sadah _ NA	10492	54.9552	17.3032
India	Maharashtra _ Sangli _ Kadegaon	152674	74.3639	17.335
India	Karnataka _ Gulbarga _ Gulbarga	949609	76.8688	17.3605
Yemen	Sa'adah _ Qatabir _ NA	34566	43.3249	17.362
Saudi Arabia	Jazan _ Alaydabi _ NA	72301	42.9317	17.3801
Yemen	Sa'adah _ Baqim _ NA	35035	43.4809	17.3963
Saudi Arabia	Jazan _ Baysh _ NA	91682	42.4736	17.4009
India	Maharashtra _ Solapur _ Sangole	352939	75.114	17.4051
Saudi Arabia	Jazan _ Addair _ NA	69082	43.1444	17.4113
India	Maharashtra _ Sangli _ Atpadi	147802	74.904	17.4206
India	Maharashtra _ Solapur _ Mangalvedhe	225128	75.4332	17.4219
Yemen	Al Maharah _ Shahan _ NA	4916	52.4443	17.4684
Yemen	Hadramaut _ Al Qaf _ NA	3350	49.0463	17.4777
India	Maharashtra _ Solapur _ Akkalkot	343893	76.1704	17.4937
India	Karnataka _ Gulbarga _ Aland	391602	76.5935	17.542
India	Maharashtra _ Solapur _ Solapur South	285217	75.9011	17.5674
India	Maharashtra _ Satara _ Khatav	288276	74.4515	17.5739
Yemen	Hadramaut _ Thamud _ NA	6875	49.9315	17.577
Saudi Arabia	Jazan _ Arrayth _ NA	22530	42.8183	17.6483
India	Maharashtra _ Satara _ Man	236291	74.6846	17.6813
Saudi Arabia	Najran _ Khubash _ NA	27419	45.2579	17.684
Yemen	Al Maharah _ Hat _ NA	4345	51.8115	17.7048
India	Maharashtra _ Solapur _ Pandharpur	483604	75.2895	17.7303
India	Karnataka _ Bidar _ Homnabad	366873	77.2337	17.7359
Saudi Arabia	Jazan _ Addarb _ NA	83786	42.1983	17.7533
India	Maharashtra _ Solapur _ Solapur North	1155914	75.8324	17.7547
India	Maharashtra _ Satara _ Koregaon	269662	74.2002	17.7587
India	Maharashtra _ Solapur _ Mohol	302733	75.5963	17.789
India	Karnataka _ Bidar _ Basavakalyan	381096	76.9107	17.8099
Saudi Arabia	Najran _ Hubuna _ NA	25566	44.1991	17.8311
India	Maharashtra _ Solapur _ Malshiras	530915	74.9145	17.8423
India	Maharashtra _ Osmanabad _ Umarga	293080	76.5699	17.8461
Oman	Dhofar Governorate _ Thumrayt _ NA	34944	53.738	17.8733
India	Maharashtra _ Osmanabad _ Tuljapur	303258	76.1215	17.8831
Saudi Arabia	Najran _ Badr Aljanub _ NA	14146	43.7411	17.8901
Saudi Arabia	Aseer _ Dahran Aljanub _ NA	73056	43.5032	17.9211
India	Maharashtra _ Osmanabad _ Lohara	126915	76.3893	17.9249
Yemen	Hadramaut _ Rumah _ NA	9928	50.8812	17.9457
India	Maharashtra _ Satara _ Phaltan	358852	74.4454	17.9652
Saudi Arabia	Aseer _ Sarat Abidah _ NA	78443	43.1487	18.0113
India	Karnataka _ Bidar _ Bhalki	306149	77.1827	18.0324
India	Maharashtra _ Solapur _ Madha	354232	75.3621	18.0553
India	Maharashtra _ Latur _ Nilanga	372112	76.7806	18.0759
India	Maharashtra _ Satara _ Khandala	143908	74.0617	18.0832
Saudi Arabia	Aseer _ Rijal Alma _ NA	75581	42.1301	18.1123
India	Maharashtra _ Pune _ Indapur	479647	74.8889	18.1249
Oman	Dhofar Governorate _ Shalim Wa Juzur Al Hallaniyat _ NA	24368	55.2243	18.1617
India	Maharashtra _ Solapur _ Barshi	407454	75.7921	18.177
India	Maharashtra _ Latur _ Ausa	354169	76.4843	18.186
India	Maharashtra _ Pune _ Baramati	537749	74.4685	18.2027
India	Maharashtra _ Osmanabad _ Osmanabad	441205	76.1333	18.2291
Saudi Arabia	Najran _ Thar _ NA	19687	44.6511	18.2392
India	Maharashtra _ Latur _ Deoni	111658	77.0263	18.2439
India	Maharashtra _ Pune _ Purandhar	294985	74.1153	18.2957
India	Maharashtra _ Solapur _ Karmala	278212	75.1383	18.331
India	Maharashtra _ Latur _ Shirur-Anantpal	95561	76.853	18.3332
India	Maharashtra _ Osmanabad _ Paranda	152400	75.4547	18.3698
Saudi Arabia	Aseer _ Abha _ NA	429403	42.284	18.3788
Oman	Dhofar Governorate _ Al Mazyunah _ NA	28891	52.7666	18.3836
Saudi Arabia	Aseer _ Ahad Rufaydah _ NA	129756	43.2259	18.4237
India	Maharashtra _ Latur _ Latur	782157	76.4665	18.4269
Saudi Arabia	Najran _ Sharurah _ NA	109273	47.6192	18.449
India	Maharashtra _ Pune _ Daund	476284	74.4635	18.4507
India	Maharashtra _ Osmanabad _ Kalamb	236717	76.0258	18.4846
Saudi Arabia	Aseer _ Muhayil _ NA	268206	41.9251	18.5074
India	Maharashtra _ Osmanabad _ Bhum	148699	75.5973	18.512
India	Maharashtra _ Latur _ Chakur	203593	76.8656	18.5121
Oman	Al Wusta Region _ Al Jazer _ NA	16244	56.3292	18.5151
India	Maharashtra _ Osmanabad _ Washi	100206	75.778	18.5457
India	Maharashtra _ Ahmadnagar _ Karjat	258338	74.9454	18.5692
India	Maharashtra _ Latur _ Renapur	162671	76.5866	18.5922
India	Maharashtra _ Ahmadnagar _ Jamkhed	173524	75.3348	18.6648
India	Maharashtra _ Bid _ Kaij	282436	76.0862	18.7091
India	Maharashtra _ Ahmadnagar _ Shrigonda	346188	74.6599	18.711
Saudi Arabia	Najran _ Najran _ NA	420797	46.5229	18.7148
India	Maharashtra _ Bid _ Ambejogai	315014	76.4796	18.7191
India	Maharashtra _ Pune _ Shirur	482440	74.2639	18.7357
Saudi Arabia	Aseer _ Khamis Mushayt _ NA	598708	42.8867	18.7512
India	Maharashtra _ Bid _ Dharur	141443	76.1871	18.8449
India	Maharashtra _ Bid _ Patoda	144884	75.4476	18.8722
India	Maharashtra _ Bid _ Parli	332679	76.4639	18.902
India	Maharashtra _ Parbhani _ Gangakhed	236004	76.7439	18.9082
India	Maharashtra _ Bid _ Bid	557379	75.7652	18.9086
India	Maharashtra _ Bid _ Ashti	282175	75.0846	18.9141
Saudi Arabia	Najran _ Yadamah _ NA	21427	44.7533	18.9572
India	Maharashtra _ Bid _ Wadwani	101568	76.1077	18.9742
India	Maharashtra _ Parbhani _ Sonpeth	104215	76.563	19.0116
India	Maharashtra _ Bid _ Shirur (Kasar)	148941	75.4463	19.0452
Saudi Arabia	Aseer _ Almajardah _ NA	119797	41.8006	19.0566
India	Maharashtra _ Ahmadnagar _ Parner	300382	74.4061	19.0818
India	Maharashtra _ Ahmadnagar _ Nagar	749450	74.7479	19.0873
Oman	Dhofar Governorate _ Muqshin _ NA	3842	54.3166	19.114
India	Maharashtra _ Bid _ Manjlegaon	295582	76.2139	19.1358
India	Maharashtra _ Ahmadnagar _ Pathardi	282789	75.1634	19.1632
Saudi Arabia	Najran _ Alkhirkhir _ NA	5037	51.1966	19.1966
India	Maharashtra _ Pune _ Junnar	499824	73.9518	19.2037
India	Maharashtra _ Parbhani _ Pathri	161758	76.3993	19.2305
India	Maharashtra _ Bid _ Georai	392220	75.7344	19.2364
Saudi Arabia	Makkah Al-Mokarramah _ Al-Qunfudhah _ NA	340553	41.3907	19.2589
Oman	Al Wusta Region _ Ad Duqm _ NA	58658	57.2456	19.2655
India	Maharashtra _ Parbhani _ Manwath	135898	76.5499	19.2762
Saudi Arabia	Aseer _ Annamas _ NA	62279	42.2268	19.3368
India	Maharashtra _ Ahmadnagar _ Shevgaon	269209	75.2996	19.3512
India	Maharashtra _ Ahmadnagar _ Rahuri	353690	74.615	19.41
India	Maharashtra _ Ahmadnagar _ Nevasa	392044	74.9849	19.4678
India	Maharashtra _ Jalna _ Partur	209213	76.2502	19.4895
India	Maharashtra _ Ahmadnagar _ Sangamner	534594	74.2396	19.4955
India	Maharashtra _ Jalna _ Ghansawangi	248701	76.0345	19.4971
India	Maharashtra _ Ahmadnagar _ Akola	319865	73.9044	19.5091
India	Maharashtra _ Jalna _ Ambad	301244	75.7685	19.5577
India	Maharashtra _ Aurangabad _ Paithan	426969	75.4365	19.5985
India	Maharashtra _ Ahmadnagar _ Shrirampur	314990	74.6716	19.6299
Saudi Arabia	Al-Baha _ Al-Mukhwah _ NA	75599	41.3466	19.6816
India	Maharashtra _ Ahmadnagar _ Rahta	351129	74.4908	19.6922
Saudi Arabia	Aseer _ Tathlith _ NA	70930	43.5767	19.7346
Saudi Arabia	Aseer _ Balqarn _ NA	85559	41.9104	19.8017
India	Maharashtra _ Aurangabad _ Gangapur	439462	75.0733	19.8022
India	Maharashtra _ Nashik _ Sinnar	409333	74.0861	19.8136
India	Maharashtra _ Ahmadnagar _ Kopargaon	331372	74.4501	19.8769
India	Orissa _ Puri _ Konark	60552	86.119	19.9093
Saudi Arabia	Aseer _ Bishah _ NA	238446	42.5259	19.9442
India	Maharashtra _ Aurangabad _ Vaijapur	382057	74.8221	19.9613
India	Orissa _ Puri _ Astaranga	74588	86.2771	19.962
Saudi Arabia	Al-Baha _ Qilwah _ NA	63548	41.0946	19.9806
India	Orissa _ Puri _ Kakatpur	110675	86.2225	20.0097
Saudi Arabia	Al-Baha _ Al-Baha _ NA	111918	41.438	20.0359
Saudi Arabia	Al-Baha _ Biljurashi _ NA	69899	41.6894	20.0499
India	Maharashtra _ Nashik _ Yevla	320416	74.5108	20.0728
India	Maharashtra _ Nashik _ Niphad	582880	74.1268	20.0746
India	Orissa _ Jagatsinghapur _ Balikuda	173469	86.3295	20.116
India	Orissa _ Jagatsinghapur _ Ersama	112456	86.4411	20.1733
Saudi Arabia	Al-Baha _ Al-Mandag _ NA	50850	41.2454	20.1884
Oman	Al Wusta Region _ Hayma _ NA	74716	56.2465	20.2117
India	Orissa _ Jagatsinghapur _ Abhyachandpur	24815	86.5943	20.2371
India	Maharashtra _ Nashik _ Chandvad	278705	74.2351	20.2793
India	Orissa _ Jagatsinghapur _ Kujang	114610	86.535	20.2944
India	Orissa _ Jagatsinghapur _ Paradeep Lock	41834	86.646	20.3249
Saudi Arabia	Al-Riyadh _ Assulayyil _ NA	48468	46.4093	20.3796
Saudi Arabia	Makkah Al-Mokarramah _ Al-Lith _ NA	160909	40.4404	20.4007
India	Orissa _ Kendrapara _ Jamboo Marine	31842	86.7057	20.4008
Oman	Ash Sharqiyah Region _ Masirah _ NA	10493	58.7784	20.4121
India	Orissa _ Kendrapara _ Mahakalapada	134337	86.6699	20.4144
India	Maharashtra _ Nashik _ Deola	170783	74.253	20.4377
Saudi Arabia	Al-Baha _ Al-Qara _ NA	33492	41.3079	20.4724
Saudi Arabia	Al-Baha _ Al-Aqiq _ NA	37711	41.6382	20.4788
Oman	Al Wusta Region _ Mahawt _ NA	23614	57.7104	20.5067
India	Maharashtra _ Nashik _ Malegaon	1129236	74.5539	20.5933
India	Orissa _ Kendrapara _ Rajnagar	176482	86.8487	20.6531
India	Maharashtra _ Jalgaon _ Pachora	323469	75.4085	20.664
India	Maharashtra _ Jalgaon _ Bhadgaon	181921	75.1995	20.6934
India	Maharashtra _ Nashik _ Baglan	442474	74.1796	20.7026
India	Maharashtra _ Jalgaon _ Jamner	390847	75.7896	20.7475
India	Gujarat _ Junagadh _ Sutrapada	155056	70.5819	20.8587
India	Maharashtra _ Jalgaon _ Parola	219865	75.0971	20.8745
India	Maharashtra _ Dhule _ Dhule	977183	74.7151	20.8999
India	Maharashtra _ Jalgaon _ Erandol	185978	75.3946	20.9054
India	Gujarat _ Amreli _ Jafrabad	114716	71.3285	20.9126
India	Gujarat _ Junagadh _ Patan-Veraval	352223	70.4187	20.9477
India	Maharashtra _ Jalgaon _ Bhusawal	401461	75.8444	21.0123
India	Maharashtra _ Jalgaon _ Jalgaon	755032	75.59	21.0124
India	Maharashtra _ Dhule _ Sakri	540418	74.2269	21.0352
India	Gujarat _ Amreli _ Rajula	186614	71.5156	21.0533
India	Gujarat _ Junagadh _ Malia	174948	70.3442	21.1015
Saudi Arabia	Al-Riyadh _ Wadi Addawasir _ NA	140606	44.5419	21.1533
Saudi Arabia	Makkah Al-Mokarramah _ Makkah Al-Mokarramah _ NA	2103320	39.8387	21.2003
India	Gujarat _ Bhavnagar _ Mahuva	511829	71.7818	21.2127
India	Gujarat _ Junagadh _ Mangrol	232607	70.0793	21.2396
India	Maharashtra _ Dhule _ Sindkhede	375640	74.6666	21.2464
India	Gujarat _ Junagadh _ Mendarda	74849	70.4604	21.2721
India	Gujarat _ Amreli _ Dhari	148498	71.0399	21.2783
India	Gujarat _ Junagadh _ Keshod	212700	70.2176	21.2846
India	Gujarat _ Amreli _ Savar Kundla	254146	71.4207	21.3048
Saudi Arabia	Makkah Al-Mokarramah _ Turubah _ NA	55237	41.546	21.3111
Saudi Arabia	Makkah Al-Mokarramah _ Ranyah _ NA	58731	42.7493	21.3332
India	Maharashtra _ Nandurbar _ Nandurbar	444952	74.2737	21.3656
India	Gujarat _ Bhavnagar _ Talaja	368765	72.061	21.3868
India	Gujarat _ Junagadh _ Vanthali	106149	70.318	21.44
India	Gujarat _ Amreli _ Bagasara	88217	70.9341	21.4766
India	Gujarat _ Bhavnagar _ Palitana	260745	71.8197	21.502
India	Gujarat _ Amreli _ Lilia	64179	71.4275	21.5106
India	Gujarat _ Junagadh _ Manavadar	145076	70.1139	21.5123
India	Gujarat _ Bhavnagar _ Gariadhar	133928	71.6232	21.5157
Oman	Ash Sharqiyah Region _ Jaalan Bani Bu Hasan _ NA	49064	58.953	21.5349
India	Gujarat _ Amreli _ Amreli	256277	71.1925	21.5471
India	Maharashtra _ Nandurbar _ Shahade	493731	74.539	21.5664
India	Gujarat _ Bhavnagar _ Ghogha	114340	72.1422	21.5813
India	Gujarat _ Porbandar _ Kutiyana	91905	69.9517	21.6098
Saudi Arabia	Makkah Al-Mokarramah _ Jiddah _ NA	4317748	39.2078	21.6345
India	Gujarat _ Amreli _ Kunkavav Vadia	105997	70.9788	21.6553
India	Gujarat _ Bhavnagar _ Sihor	240323	71.8958	21.6603
India	Gujarat _ Amreli _ Lathi	141176	71.4624	21.6624
India	Gujarat _ Porbandar _ Porbandar	410018	69.6397	21.6878
India	Gujarat _ Rajkot _ Dhoraji	179977	70.3564	21.6959
India	Gujarat _ Porbandar _ Ranavav	122121	69.7487	21.7014
India	Madhya Pradesh _ Barwani _ Pansemal	193912	74.6337	21.7326
India	Gujarat _ Rajkot _ Jetpur	287158	70.6399	21.7472
India	Gujarat _ Rajkot _ Upleta	207882	70.1974	21.7906
India	Gujarat _ Bhavnagar _ Umrala	97747	71.7464	21.7974
Oman	Ad Dakhliyah Region _ Adam _ NA	71560	57.3849	21.8042
Oman	Ash Sharqiyah Region _ Jaalan Bani Bu Ali _ NA	103817	59.3972	21.8139
India	Gujarat _ Amreli _ Babra	149256	71.2711	21.8333
India	Gujarat _ Bhavnagar _ Bhavnagar	891511	72.1187	21.8365
Oman	Ash Sharqiyah Region _ Al Mudaybi _ NA	115233	58.3042	21.8402
India	Gujarat _ Rajkot _ Gondal	331787	70.7834	21.8916
India	Gujarat _ Bhavnagar _ Gadhada	227006	71.5717	21.9086
Saudi Arabia	Makkah Al-Mokarramah _ Al-Jmumum _ NA	114333	39.8899	21.9101
India	Gujarat _ Rajkot _ Jamkandorna	90781	70.423	21.92
India	Madhya Pradesh _ Barwani _ Pati	199383	74.62	21.9321
India	Gujarat _ Bhavnagar _ Vallabhipur	90804	71.8789	21.9353
India	Gujarat _ Jamnagar _ Jamjodhpur	146327	70.0022	21.9461
India	Gujarat _ Jamnagar _ Bhanvad	138666	69.7426	21.9796
India	Gujarat _ Rajkot _ Kotda Sangani	105108	70.9086	22.0036
Saudi Arabia	Ash Sharqiyah _ Alahsa _ NA	1397411	50.9642	22.0524
India	Gujarat _ Rajkot _ Jasdan	364988	71.2416	22.057
India	Gujarat _ Jamnagar _ Kalyanpur	216493	69.3433	22.0617
India	Gujarat _ Bhavnagar _ Botad	324549	71.6547	22.1315
India	Gujarat _ Rajkot _ Lodhika	66712	70.6435	22.1486
Saudi Arabia	Makkah Al-Mokarramah _ Al-Khurmah _ NA	53020	42.4283	22.1512
India	Gujarat _ Ahmadabad _ Barwala	89874	72.0203	22.1575
India	Gujarat _ Jamnagar _ Kalavad	154313	70.3411	22.176
Saudi Arabia	Makkah Al-Mokarramah _ Al-Taif _ NA	1232362	41.2844	22.2168
India	Gujarat _ Jamnagar _ Khambhalia	296040	69.5619	22.2199
Saudi Arabia	Al-Riyadh _ Alaflaj _ NA	91979	46.8985	22.2255
India	Gujarat _ Rajkot _ Rajkot	1782181	70.9075	22.2405
India	Gujarat _ Jamnagar _ Lalpur	130522	69.8926	22.2492
Oman	Ash Sharqiyah Region _ Bidiyah _ NA	34490	58.8185	22.259
India	Gujarat _ Ahmadabad _ Ranpur	109910	71.7464	22.2658
India	Gujarat _ Ahmadabad _ Dhandhuka	171799	72.1327	22.2813
India	Gujarat _ Jamnagar _ Okhamandal	179822	69.0644	22.2837
Saudi Arabia	Makkah Al-Mokarramah _ Khulays _ NA	71066	39.5649	22.2967
Oman	Ash Sharqiyah Region _ Al Kamil Wa Al Wafi _ NA	35779	59.196	22.3624
India	Gujarat _ Surendranagar _ Chotila	248698	71.176	22.3976
India	Gujarat _ Rajkot _ Paddhari	86890	70.5867	22.3984
India	Gujarat _ Surendranagar _ Chuda	110260	71.7059	22.4017
India	Gujarat _ Surendranagar _ Sayla	156121	71.406	22.4027
Saudi Arabia	Makkah Al-Mokarramah _ Al-Kamil _ NA	26811	39.865	22.4301
India	Gujarat _ Jamnagar _ Jamnagar	940866	70.0712	22.4303
India	Gujarat _ Jamnagar _ Dhrol	87593	70.4251	22.5164
Oman	Adh Dhahirah Region _ Ibri _ NA	197502	56.1168	22.5408
India	Gujarat _ Rajkot _ Tankara	101758	70.7186	22.5649
India	Gujarat _ Rajkot _ Wankaner	254537	70.9742	22.5785
India	Gujarat _ Surendranagar _ Limbdi	197443	71.9292	22.5906
India	Gujarat _ Ahmadabad _ Dholka	295517	72.3467	22.5908
Oman	Ash Sharqiyah Region _ Sur _ NA	82225	59.3771	22.5935
Oman	Ash Sharqiyah Region _ Wadi Bani Khalid _ NA	15850	59.0031	22.6242
India	Gujarat _ Surendranagar _ Wadhwan	404624	71.6053	22.6346
India	Gujarat _ Surendranagar _ Muli	133892	71.3128	22.6743
Oman	Ash Sharqiyah Region _ Al Qabil _ NA	26769	58.6797	22.6824
Oman	Ad Dakhliyah Region _ Bahla _ NA	91874	57.0975	22.7083
India	Gujarat _ Ahmadabad _ Bavla	187103	72.2185	22.7094
Oman	Ad Dakhliyah Region _ Manah _ NA	25637	57.6261	22.72
India	Gujarat _ Jamnagar _ Jodiya	94929	70.4354	22.7499
Oman	Ash Sharqiyah Region _ Ibra _ NA	41671	58.4541	22.7645
Oman	Ad Dakhliyah Region _ Izki _ NA	68751	57.8199	22.8363
India	Gujarat _ Rajkot _ Morvi	469411	70.8272	22.8395
India	Gujarat _ Surendranagar _ Lakhtar	85137	71.8337	22.8484
India	Gujarat _ Kachchh _ Mundra	194152	69.679	22.8937
India	Gujarat _ Surendranagar _ Dhrangadhra	245529	71.4703	22.9279
India	Gujarat _ Ahmadabad _ Sanand	281315	72.2968	22.9301
Saudi Arabia	Makkah Al-Mokarramah _ Rabigh _ NA	116250	39.261	22.9323
India	Gujarat _ Kachchh _ Mandvi	257704	69.317	22.9563
Oman	Ad Dakhliyah Region _ Nizwa _ NA	149267	57.5549	22.9677
India	Gujarat _ Surendranagar _ Halvad	192557	71.1591	22.9765
India	Gujarat _ Rajkot _ Maliya	91434	70.7235	23.0195
Oman	Ash Sharqiyah Region _ Dama Wa At Taiyyin _ NA	30413	58.6628	23.0209
India	Gujarat _ Ahmadabad _ Viramgam	228609	72.0597	23.0312
India	Gujarat _ Kachchh _ Gandhidham	414569	70.1573	23.0469
Oman	Muscat Governorate _ Qurayyat _ NA	73222	58.8758	23.1475
India	Gujarat _ Kachchh _ Anjar	298461	70.036	23.1534
Oman	Ad Dakhliyah Region _ Al Hamra _ NA	30671	57.2304	23.177
Oman	Ad Dakhliyah Region _ Samail _ NA	101645	58.0357	23.1839
India	Gujarat _ Surendranagar _ Dasada	203414	71.7659	23.2156
India	Gujarat _ Kachchh _ Abdasa	148938	68.8852	23.2339
India	Gujarat _ Gandhinagar _ Kalol	390362	72.5152	23.2458
India	Gujarat _ Mahesana _ Kadi	367679	72.3247	23.2484
India	Gujarat _ Kachchh _ Bhachau	235735	70.439	23.2575
Oman	Al Batinah Region _ Al Awabi _ NA	24746	57.5776	23.2709
Saudi Arabia	Al-Riyadh _ Alquwayiyah _ NA	169750	44.6048	23.2713
Saudi Arabia	Al-Riyadh _ Hawtat Bani Tamim _ NA	58410	46.6266	23.3138
Oman	Ad Dakhliyah Region _ Bid Bid _ NA	41891	58.2369	23.3248
India	Gujarat _ Ahmadabad _ Detroj-Rampura	98405	72.1559	23.3279
India	Gujarat _ Ahmadabad _ Mandal	83203	71.9746	23.3285
Oman	Muscat Governorate _ Al Amrat _ NA	126734	58.5244	23.3761
Oman	Al Batinah Region _ Nakhal _ NA	27547	57.8207	23.377
India	Gujarat _ Kachchh _ Nakhatrana	185469	69.2587	23.3935
Oman	Al Batinah Region _ Wadi Al Maawil _ NA	20330	57.8021	23.4271
Oman	Al Batinah Region _ Ar Rustaq _ NA	116140	57.3361	23.4373
Oman	Muscat Governorate _ Muscat _ NA	40670	58.7009	23.4689
Saudi Arabia	Al-Madinah Al-Monawarah _ Almahd _ NA	75499	40.8796	23.476
Oman	Muscat Governorate _ Bawshar _ NA	359012	58.3585	23.4811
India	Gujarat _ Mahesana _ Mahesana	570586	72.3432	23.5119
Saudi Arabia	Al-Riyadh _ Alhariq _ NA	19743	46.1082	23.5257
India	Gujarat _ Mahesana _ Becharaji	107251	72.0972	23.5316
Oman	Muscat Governorate _ As Seeb _ NA	615827	58.1822	23.5879
Oman	Muscat Governorate _ Mutrah _ NA	191268	58.5356	23.5913
India	Gujarat _ Kachchh _ Rapar	275371	70.746	23.5923
India	Gujarat _ Patan _ Sami	202172	71.6953	23.5979
United Arab Emirates	Abu Dhabi _ NA _ NA	2640723	53.8742	23.6223
India	Gujarat _ Mahesana _ Visnagar	282426	72.5126	23.6231
India	Gujarat _ Kachchh _ Lakhpat	79263	68.7896	23.6288
Oman	Al Batinah Region _ Barka _ NA	179827	57.8475	23.6426
Oman	Adh Dhahirah Region _ Dank _ NA	23995	56.2093	23.6471
India	Gujarat _ Patan _ Chanasma	144595	72.1165	23.6582
Oman	Al Batinah Region _ Al Musanaah _ NA	118474	57.5719	23.6754
Oman	Adh Dhahirah Region _ Yanqul _ NA	27604	56.4048	23.7462
India	Gujarat _ Patan _ Harij	104580	71.9038	23.7542
Oman	Al Batinah Region _ As Suwayq _ NA	169425	57.2727	23.7545
India	Gujarat _ Mahesana _ Unjha	189047	72.4114	23.7551
Oman	Al Buraymi Governorate _ As Sunaynah _ NA	1691	55.8112	23.7634
Saudi Arabia	Al-Riyadh _ Afif _ NA	104989	42.7479	23.7729
Saudi Arabia	Al-Madinah Al-Monawarah _ Badr _ NA	78270	38.9013	23.7761
Oman	Al Batinah Region _ Al Khaburah _ NA	80980	56.9368	23.7976
India	Gujarat _ Patan _ Santalpur	142436	71.3003	23.8095
India	Gujarat _ Patan _ Radhanpur	159550	71.6031	23.831
India	Gujarat _ Patan _ Patan	497101	72.1371	23.8882
India	Gujarat _ Patan _ Sidhpur	235663	72.343	23.9103
Saudi Arabia	Al-Riyadh _ Alkharj _ NA	503515	47.5071	23.9292
Oman	Al Batinah Region _ Saham _ NA	140691	56.785	23.9506
India	Gujarat _ Banas Kantha _ Kankrej	331234	71.8639	23.9857
Pakistan	SINDH _ THATTA DISTRICT _ KHARO CHAN TALUKA	38548	67.6165	24.0033
India	Gujarat _ Banas Kantha _ Vadgam	288826	72.5156	24.0376
Pakistan	SINDH _ THATTA DISTRICT _ SHAH BUNDER TALUKA	151059	67.9772	24.0698
India	Gujarat _ Banas Kantha _ Bhabhar	148005	71.6115	24.0742
Pakistan	SINDH _ THATTA DISTRICT _ KETI BUNDER TALUKA	38595	67.4989	24.1642
Oman	Al Batinah Region _ Sohar _ NA	280434	56.5346	24.1725
India	Gujarat _ Banas Kantha _ Palanpur	527322	72.4274	24.1785
Saudi Arabia	Al-Riyadh _ Almuzahimiya _ NA	52065	46.1724	24.1833
India	Gujarat _ Banas Kantha _ Deodar	213825	71.7956	24.1919
Oman	Al Buraymi Governorate _ Al Buraymi _ NA	77096	55.8331	24.2491
Pakistan	SINDH _ THATTA DISTRICT _ JATI TALUKA	186178	68.4009	24.2604
India	Gujarat _ Banas Kantha _ Deesa	706812	72.0901	24.2788
Saudi Arabia	Al-Madinah Al-Monawarah _ Al-Madinah Al-Monawarah _ NA	1442313	39.6321	24.3096
India	Gujarat _ Banas Kantha _ Vav	295833	71.4542	24.3265
Pakistan	SINDH _ THATTA DISTRICT _ GHORABARI TALUKA	158434	67.7168	24.3754
India	Gujarat _ Banas Kantha _ Dantiwada	138474	72.3639	24.4101
Pakistan	SINDH _ THARPARKAR DISTRICT _ DIPLO TALUKA	243135	69.4937	24.4642
Oman	Al Batinah Region _ Shinas _ NA	81773	56.4321	24.4703
India	Gujarat _ Banas Kantha _ Tharad	393339	71.7297	24.488
Oman	Al Buraymi Governorate _ Mahadah _ NA	10221	56.0324	24.5127
Pakistan	SINDH _ BADIN DISTRICT _ BADIN TALUKA	533885	68.8889	24.5291
India	Gujarat _ Banas Kantha _ Dhanera	277307	72.0943	24.5591
Pakistan	SINDH _ THATTA DISTRICT _ MIRPUR SAKRO TALUKA	298671	67.5074	24.5923
Pakistan	SINDH _ THARPARKAR DISTRICT _ NAGAR PARKAR TALUKA	229965	70.7802	24.6133
Pakistan	SINDH _ THARPARKAR DISTRICT _ MITHI TALUKA	362789	70.0845	24.6229
Pakistan	SINDH _ BADIN DISTRICT _ GOLARCHI TALUKA	299185	68.5665	24.6372
Saudi Arabia	Al-Riyadh _ Adduwadimi _ NA	289687	44.0794	24.6432
Pakistan	SINDH _ THATTA DISTRICT _ SUJAWAL TALUKA	191196	68.0927	24.6471
Qatar	Al Rayyan _ Sawda Natheel _ NA	22	51.0078	24.6482
Qatar	Al Wakra _ Al Adaid _ NA	61	51.2829	24.6756
Saudi Arabia	Al-Riyadh _ Duruma _ NA	29959	46.0114	24.6947
Saudi Arabia	Al-Madinah Al-Monawarah _ Alhinakiyah _ NA	72498	40.9888	24.7081
Oman	Al Batinah Region _ Liwa _ NA	66437	56.3591	24.7144
Saudi Arabia	Al-Madinah Al-Monawarah _ Yanbu Albahar _ NA	365119	38.255	24.7272
Saudi Arabia	Al-Riyadh _ Al-Riyadh _ NA	7044057	46.4183	24.7712
India	Rajasthan _ Jalor _ Raniwara	251447	72.2025	24.7836
Pakistan	SINDH _ THATTA DISTRICT _ MIRPUR BATHORO TALUKA	228174	68.2372	24.7902
India	Rajasthan _ Jalor _ Sanchore	592609	71.6357	24.8126
Pakistan	SINDH _ BADIN DISTRICT _ TANDO BAGO TALUKA	447755	69.0778	24.8161
Pakistan	SINDH _ KARACHI SOUTH DISTRICT _ KARACHI SOUTH	2620997	67.0411	24.8222
Qatar	Al Rayyan _ Abu Samra _ NA	1537	50.9787	24.8594
Pakistan	SINDH _ KARACHI EAST DISTRICT _ KARACHI EAST	4124419	67.1156	24.8685
India	Rajasthan _ Sirohi _ Sirohi	219032	72.7327	24.8741
Qatar	Al Wakra _ Shagra _ NA	5590	51.4237	24.8871
Qatar	Al Wakra _ Al Kharrara _ NA	169	51.2432	24.9079
Saudi Arabia	Al-Riyadh _ Addiriyah _ NA	96766	46.2776	24.9097
United Arab Emirates	Dubai _ NA _ NA	3660797	55.3846	24.9203
Qatar	Al Wakra _ Mesaieed Industrial Area _ NA	177	51.5428	24.924
Pakistan	SINDH _ KARACHI CENTRAL DISTRICT _ KARACHI CENTRAL	3421387	67.052	24.9444
Pakistan	SINDH _ KARACHI WEST DISTRICT _ KARACHI WEST TALUKA	3163045	66.9795	24.997
India	Rajasthan _ Jalor _ Bhinmal	367818	72.4003	25.0101
Pakistan	SINDH _ HYDERABAD DISTRICT _ TANDO MUHAMMAD KHAN TALUKA	614079	68.4795	25.0118
Qatar	Al Wakra _ Mesaieed _ NA	50719	51.5647	25.0217
Pakistan	SINDH _ THATTA DISTRICT _ THATTA TALUKA	381128	67.9553	25.0227
Qatar	Al Rayyan _ Al Karaana _ NA	2261	51.0321	25.057
Pakistan	SINDH _ MIRPUR KHAS DISTRICT _ DIGRI TALUKA	448565	69.2209	25.0615
India	Rajasthan _ Jalor _ Bagora	183744	71.9665	25.0647
Pakistan	SINDH _ UMER KOT DISTRICT _ KUNRI TALUKA	237633	69.5541	25.0782
India	Rajasthan _ Sirohi _ Sheoganj	167534	72.9013	25.0973
Pakistan	SINDH _ BADIN DISTRICT _ MATLI TALUKA	425467	68.8386	25.1049
Qatar	Al Rayyan _ Mebaireek _ NA	16353	51.3382	25.1237
Qatar	Al Wakra _ Al Thumama / Al Wukair/Al Mashaf _ NA	32407	51.4993	25.1253
Pakistan	SINDH _ MALIR DISTRICT _ MALIR TALUKA	1474044	67.3058	25.1256
United Arab Emirates	Al Sharjah _ NA _ NA	2289284	55.7801	25.1431
Qatar	Al Wakra _ Al Wakra _ NA	114652	51.5963	25.145
Saudi Arabia	Al-Qaseem _ Arrass _ NA	168300	42.9665	25.1678
Qatar	Al Rayyan _ Umm Bab _ NA	8938	50.8936	25.1751
Qatar	Doha _ Industrial Area _ NA	377186	51.4333	25.1833
India	Rajasthan _ Barmer _ Chohtan	616507	71.1351	25.1848
Pakistan	SINDH _ THARPARKAR DISTRICT _ CHACHRO TALUKA	537335	70.3204	25.1965
United Arab Emirates	Ajman _ NA _ NA	480416	55.7338	25.2045
Qatar	Al Rayyan _ Fereej Al Asiri / New Fereej Al Khulaifat / Bu Samra / Al Maamoura / Bu Hamour / Mesaimeer / Ain Kh _ NA	123957	51.4861	25.2107
Qatar	Al Rayyan _ Rawdat Rashed _ NA	8724	51.1744	25.2144
Qatar	Al Rayyan _ Fereej Al Soudan / Al Waab / Al Aziziya / New Fereej Al Ghanim / Fereej Al Murra / Fereej Al Manasee _ NA	199952	51.3887	25.227
Qatar	Doha _ Al Thumama _ NA	23947	51.5408	25.2275
Saudi Arabia	Al-Riyadh _ Huraymila _ NA	20169	46.1441	25.2303
Qatar	Doha _ Nuaija _ NA	42859	51.5324	25.2422
Qatar	Doha _ Old Airport _ NA	63886	51.5534	25.2472
Qatar	Doha _ New Slata _ NA	21809	51.506	25.2547
Qatar	Doha _ Doha International Airport _ NA	1954	51.5719	25.257
Qatar	Doha _ Al Hilal _ NA	16243	51.5461	25.258
Pakistan	SINDH _ HYDERABAD DISTRICT _ LATIFABAD TALUKA	846750	68.3922	25.2624
Pakistan	SINDH _ MIRPUR KHAS DISTRICT _ KOT GHULAM MUHAMMAD TALUKA	268860	69.2321	25.2654
Qatar	Doha _ Al Mansoura / Fereej Bin Dirham _ NA	45558	51.5319	25.266
Qatar	Doha _ Najma _ NA	35731	51.5423	25.2666
Qatar	Doha _ Rawdat Al Khail _ NA	24846	51.5195	25.2681
Qatar	Doha _ Al Sadd / New Al Mirqab / Fereej Al Nasr _ NA	21910	51.4984	25.2714
Qatar	Doha _ Umm Ghuwailina _ NA	37616	51.5478	25.2743
Qatar	Doha _ Al Doha Al Jadeeda _ NA	18843	51.5328	25.2747
Qatar	Al Rayyan _ Fereej Al Amir / Luaib / Muraikh / Baaya / Mehairja / Fereej Al Soudan _ NA	34040	51.4543	25.2753
Qatar	Doha _ Fereej Abdel Aziz _ NA	15595	51.5237	25.2755
Qatar	Doha _ Fereej Bin Mahmoud _ NA	34879	51.5115	25.2771
Qatar	Al Rayyan _ New Al Rayyan / Al Wajba / Muaither _ NA	110083	51.3505	25.2787
Saudi Arabia	Tabouk _ Umluj _ NA	72382	37.4847	25.2792
Qatar	Doha _ Mushaireb _ NA	32771	51.529	25.2797
Qatar	Doha _ Al Najada / Brahat Al Jufairy / Fereej Al Asmakh _ NA	5971	51.5336	25.2804
Qatar	Doha _ Old Al Ghanim _ NA	25528	51.5375	25.2816
India	Rajasthan _ Jalor _ Sayla	214795	72.1383	25.2822
Qatar	Doha _ Al Rufaa / Old Al Hitmi _ NA	10281	51.5462	25.2829
Qatar	Doha _ Fereej Mohammed Bin Jasim / Mushaireb _ NA	7050	51.5267	25.2837
Qatar	Doha _ Al Sadd _ NA	20364	51.4912	25.2846
Qatar	Doha _ Al Bidda _ NA	1591	51.5199	25.2914
Qatar	Doha _ Rumaila _ NA	2302	51.5087	25.2924
India	Rajasthan _ Jalor _ Jalor	321463	72.5347	25.2936
India	Rajasthan _ Pali _ Sumerpur	216205	73.1366	25.2955
Qatar	Doha _ Fereej Bin Omran / New Al Hitmi / Hamad Medical City _ NA	30397	51.4957	25.2969
Qatar	Doha _ Al Messila _ NA	6805	51.4803	25.2982
Qatar	Al Rayyan _ Al Luqta / Lebday / Old Al Rayyan / Al Shagub / Fereej Al Zaeem _ NA	29459	51.4458	25.3059
Qatar	Doha _ Wadi Al Sail _ NA	790	51.5008	25.307
Qatar	Doha _ Fereej Kulaib _ NA	11114	51.4905	25.3117
Qatar	Doha _ Madinat Khalifa South _ NA	50683	51.4782	25.3123
Qatar	Doha _ Lejbailat _ NA	5806	51.5039	25.3185
Pakistan	SINDH _ UMER KOT DISTRICT _ SAMARO TALUKA	169193	69.4272	25.3191
Qatar	Doha _ Madinat Khalifa North / Dahl Al Hamam _ NA	21247	51.4743	25.3257
Qatar	Doha _ Al Markhiya _ NA	7499	51.492	25.3259
Pakistan	BALOCHISTAN _ LASBELA DISTRICT _ HUB SUB-DIVISION	151961	66.8283	25.3291
United Arab Emirates	Fujairah _ NA _ NA	278058	56.2067	25.3363
Qatar	Doha _ Umm Lekhba _ NA	14243	51.4694	25.3385
Qatar	Doha _ Hazm Al Markhiya _ NA	12389	51.4938	25.3393
Qatar	Al Rayyan _ Al Gharrafa / Gharrafat Al Rayyan / Izghawa / Bani Hajer / Al Seej / Rawdat Egdaim / Al Themaid _ NA	67783	51.38	25.3433
India	Rajasthan _ Pali _ Desuri	255721	73.5555	25.3544
Qatar	Al Rayyan _ Al Nasraniya _ NA	1505	51.0161	25.3548
Qatar	Doha _ Duhail _ NA	10186	51.4632	25.3572
Pakistan	SINDH _ HYDERABAD DISTRICT _ HYDERABAD TALUKA	436220	68.4851	25.3605
Qatar	Doha _ Onaiza / Leqtaifiya / Al Qassar _ NA	31987	51.5126	25.3607
Saudi Arabia	Al-Riyadh _ Shagra _ NA	54546	45.0188	25.3649
Qatar	Doha _ Jelaiah / Al Tarfa / Jeryan Nejaima _ NA	8020	51.487	25.3672
Qatar	Al Rayyan _ Dukhan _ NA	16623	50.8332	25.3731
Qatar	Al Rayyan _ Al Sheehaniya _ NA	51070	51.2163	25.3758
Pakistan	SINDH _ HYDERABAD DISTRICT _ HYDERABAD CITY TALUKA	788984	68.3603	25.3918
Pakistan	BALOCHISTAN _ GWADAR DISTRICT _ GWADAR SUB-DIVISION	126642	62.0481	25.3962
Pakistan	SINDH _ HYDERABAD DISTRICT _ QASIMABAD TALUKA	173288	68.3188	25.4027
United Arab Emirates	Ras Al Khayma _ NA _ NA	388719	56.0471	25.4146
Pakistan	BALOCHISTAN _ GWADAR DISTRICT _ PASNI SUB-DIVISION	87403	63.8552	25.4227
Qatar	Doha _ Jabal Thuaileb / Al Kharayej / Lusail / Al Egla / Wadi Al Banat _ NA	1750	51.5064	25.4248
Pakistan	SINDH _ UMER KOT DISTRICT _ UMER KOT TALUKA	469741	69.9358	25.4388
Saudi Arabia	Al-Qaseem _ Annabhaniyah _ NA	59405	42.6371	25.4653
Pakistan	SINDH _ HYDERABAD DISTRICT _ TANDO ALLAHYAR TALUKA	741257	68.7755	25.4658
Qatar	Umm Slal _ Al Kharaitiyat / Izghawa / Umm Slal Mohammed / Bu Fesseela / Umm Slal Ali / Umm Al Amad / Umm Obairi _ NA	87311	51.3435	25.4685
India	Rajasthan _ Barmer _ Gudha Malani	576579	71.7293	25.4716
United Arab Emirates	Umm Al Quwain _ NA _ NA	84016	55.7439	25.4765
Pakistan	SINDH _ UMER KOT DISTRICT _ PITHORO TALUKA	119362	69.3612	25.4953
India	Rajasthan _ Jalor _ Ahore	291336	72.8081	25.4991
Pakistan	SINDH _ DADU DISTRICT _ THANO BULA KHAN TALUKA	155944	67.6258	25.5018
Saudi Arabia	Al-Riyadh _ Thadiq _ NA	22776	45.9349	25.5091
Qatar	Al Daayen _ Leabaib / Al Ebb / Jeryan Jenaihat / Al Kheesa / Rawdat Al Hamama / Wadi Al Wasaah / Al Sakhama / Al _ NA	35672	51.4558	25.5236
Qatar	Al Rayyan _ Al Utouriya _ NA	1530	51.0261	25.5314
Pakistan	SINDH _ MIRPUR KHAS DISTRICT _ MIRPUR KHAS TALUKA	643250	69.0275	25.5393
Iran (Islamic Republic of)	Sistan and Baloochestan _ Chahbahar _ NA	391205	61.1538	25.6008
India	Rajasthan _ Pali _ Pali	402003	73.3233	25.6039
Pakistan	SINDH _ HYDERABAD DISTRICT _ MATIARI TALUKA	381116	68.5222	25.6253
India	Rajasthan _ Barmer _ Ramsar	137188	70.8737	25.6305
Qatar	Al Khor and Al Thakhira _ Simaisma / Al Jeryan / Al Khor _ NA	115753	51.3859	25.6548
Iran (Islamic Republic of)	Sistan and Baloochestan _ Konarak _ NA	110126	59.9021	25.6672
India	Rajasthan _ Pali _ Marwar Junction	217136	73.7068	25.6674
Saudi Arabia	Al-Qaseem _ Almidhnab _ NA	53934	44.1642	25.6679
India	Rajasthan _ Barmer _ Siwana	346218	72.4533	25.6701
Qatar	Al Rayyan _ Lijmiliya _ NA	2462	51.067	25.6775
Saudi Arabia	Al-Qaseem _ Albadai _ NA	71006	43.7568	25.7387
Pakistan	SINDH _ DADU DISTRICT _ KOTRI TALUKA	462125	68.0979	25.7406
Saudi Arabia	Al-Qaseem _ Riadh Alkhabra _ NA	44275	42.123	25.7415
India	Rajasthan _ Barmer _ Barmer	470907	71.2983	25.7529
Pakistan	BALOCHISTAN _ KECH DISTRICT _ DASHT SUB-DIVISION (KECH)	45074	62.5082	25.7579
Saudi Arabia	Al-Riyadh _ Rumah _ NA	37460	46.9225	25.7677
Oman	Musandam Governorate _ Daba _ NA	12779	56.2486	25.7866
Saudi Arabia	Al-Madinah Al-Monawarah _ Khaybar _ NA	59610	39.4369	25.7919
Pakistan	SINDH _ SANGHAR DISTRICT _ JAM NAWAZ ALI TALUKA	135309	68.8691	25.7967
Pakistan	SINDH _ SANGHAR DISTRICT _ TANDO ADAM TALUKA	346379	68.6431	25.8126
Qatar	Al Khor and Al Thakhira _ Al Thakhira/Rass Laffan/Umm Birka _ NA	185524	51.4631	25.8163
Qatar	Al Khor and Al Thakhira _ Al Ghuwairiya _ NA	6975	51.1863	25.8301
India	Rajasthan _ Pali _ Rohat	132001	73.0953	25.8337
Pakistan	BALOCHISTAN _ LASBELA DISTRICT _ BELA SUB-DIVISION	163145	66.2985	25.8499
Saudi Arabia	Al-Qaseem _ Unayzah _ NA	205527	43.9762	25.8641
Iran (Islamic Republic of)	Hormozgan _ Jask _ NA	26837	58.2852	25.8676
Pakistan	SINDH _ SANGHAR DISTRICT _ KHIPRO TALUKA	491425	69.623	25.8814
Pakistan	SINDH _ HYDERABAD DISTRICT _ HALA TALUKA	361214	68.3864	25.8967
Saudi Arabia	Ash Sharqiyah _ Buqayq _ NA	69170	49.5699	25.9077
Pakistan	BALOCHISTAN _ KECH DISTRICT _ KECH (TURBAT) SUB-DIVISION	247542	63.5821	25.9232
Saudi Arabia	Al-Qaseem _ Ashshimasiyah _ NA	13323	44.447	25.9372
Pakistan	BALOCHISTAN _ LASBELA DISTRICT _ DUREJI SUB-DIVISION	36358	67.1975	25.9538
Qatar	Madinat Al Shamal _ Fuwairit/Ain Sinan/Madinat Al Kaaban _ NA	2843	51.3261	25.9597
India	Rajasthan _ Pali _ Sojat	241008	73.6444	25.9705
Saudi Arabia	Al-Riyadh _ Alghat _ NA	20312	44.8227	25.971
Qatar	Madinat Al Shamal _ Abu Dhalouf/Al Zubara _ NA	1456	51.1013	25.9757
Bahrain	Southern _ NA _ NA	146460	50.5531	25.9844
India	Rajasthan _ Barmer _ Pachpadra	537040	72.3332	26.0123
India	Rajasthan _ Jodhpur _ Luni	272799	72.8849	26.03
Oman	Musandam Governorate _ Khasab _ NA	24692	56.2871	26.0319
India	Rajasthan _ Barmer _ Sheo	301150	70.8725	26.0461
Pakistan	SINDH _ SANGHAR DISTRICT _ SHAHDADPUR TALUKA	511838	68.5779	26.0498
Pakistan	SINDH _ SANGHAR DISTRICT _ SINJHORO TALUKA	299597	68.8088	26.0561
India	Rajasthan _ Barmer _ Baytoo	321817	71.7598	26.0695
Qatar	Madinat Al Shamal _ Al Ruwais/Madinat Al Shamal _ NA	7209	51.2763	26.0935
India	Rajasthan _ Pali _ Raipur	223984	74.1401	26.1054
Pakistan	SINDH _ SANGHAR DISTRICT _ SANGHAR TALUKA	397849	69.0465	26.1069
Oman	Musandam Governorate _ Bukha _ NA	4366	56.1617	26.1232
Pakistan	SINDH _ NAWABSHAH DISTRICT _ SAKRAND TALUKA	405323	68.2013	26.1409
Pakistan	BALOCHISTAN _ KECH DISTRICT _ TUMP SUB-DIVISION	99829	62.2318	26.1439
Bahrain	Central _ NA _ NA	404417	50.5763	26.1509
Saudi Arabia	Ha'il _ Alghazalah _ NA	121248	40.9891	26.1535
Bahrain	Northern _ NA _ NA	292842	50.4768	26.1551
Saudi Arabia	Al-Qaseem _ Albukayriyah _ NA	71579	43.0631	26.1738
Pakistan	BALOCHISTAN _ LASBELA DISTRICT _ KANRAJ SUB-DIVISION	9364	66.7847	26.1781
Bahrain	Capital _ NA _ NA	422465	50.5749	26.218
Pakistan	BALOCHISTAN _ AWARAN DISTRICT _ AWARAN SUB-DIVISION	136362	65.3863	26.2235
Saudi Arabia	Ash Sharqiyah _ Alkhubar _ NA	750830	50.0939	26.2354
Pakistan	SINDH _ DADU DISTRICT _ SEHWAN TALUKA	256219	67.6967	26.2365
India	Rajasthan _ Jodhpur _ Bilara	349091	73.6214	26.2934
India	Rajasthan _ Pali _ Jaitaran	247470	74.0157	26.2956
India	Rajasthan _ Jodhpur _ Jodhpur	1693753	73.0623	26.2968
Saudi Arabia	Al-Qaseem _ Buraydah _ NA	779321	43.3466	26.3309
Saudi Arabia	Al-Qaseem _ Uyun Aljiwa _ NA	33294	43.0661	26.3393
Saudi Arabia	Ash Sharqiyah _ Ad Dammam _ NA	1196903	49.8472	26.3771
Saudi Arabia	Al-Riyadh _ Azulfi _ NA	92642	44.61	26.3842
Saudi Arabia	Tabouk _ Alwajh _ NA	52595	36.8539	26.4046
Pakistan	BALOCHISTAN _ KECH DISTRICT _ BULEDA SUB-DIVISION	84354	63.0591	26.4088
Pakistan	SINDH _ NAWABSHAH DISTRICT _ NAWABSHAH TALUKA	833400	68.4886	26.4121
Iran (Islamic Republic of)	Sistan and Baloochestan _ Neekshahr _ NA	274767	59.943	26.4142
Saudi Arabia	Al-Madinah Al-Monawarah _ Alula _ NA	78603	38.0235	26.4255
Saudi Arabia	Al-Riyadh _ Almajmaah _ NA	178123	45.5049	26.4303
Pakistan	SINDH _ NAWABSHAH DISTRICT _ DAULAT PUR TALUKA	370686	68.0589	26.4313
Iran (Islamic Republic of)	Hormozgan _ Bashagard _ NA	51274	58.1828	26.4421
India	Rajasthan _ Jaisalmer _ Fatehgarh	127703	71.0121	26.4667
Iran (Islamic Republic of)	Sistan and Baloochestan _ Sarbaz _ NA	170537	61.3514	26.4733
Iran (Islamic Republic of)	Hormozgan _ Sirik _ NA	55347	57.2272	26.4859
India	Rajasthan _ Jodhpur _ Shergarh	555645	72.3727	26.5628
Saudi Arabia	Al-Qaseem _ Alasyah _ NA	33158	43.9918	26.59
India	Rajasthan _ Jodhpur _ Bhopalgarh	394430	73.4859	26.6177
Pakistan	SINDH _ DADU DISTRICT _ JOHI TALUKA	311484	67.4265	26.6189
Saudi Arabia	Ash Sharqiyah _ Alqatif _ NA	686365	49.9007	26.6322
India	Rajasthan _ Nagaur _ Merta	449103	73.9663	26.6373
Pakistan	SINDH _ KHAIRPUR DISTRICT _ NARA TALUKA	138764	69.2913	26.6717
Pakistan	SINDH _ NAUSHAHRO FEROZE DISTRICT _ MORO TALUKA	398400	67.9598	26.6938
Pakistan	BALOCHISTAN _ PANJGUR DISTRICT _ PANJGUR SUB-DIVISION	270076	64.1605	26.7587
India	Rajasthan _ Jodhpur _ Osian	571772	72.9356	26.7592
Pakistan	SINDH _ NAUSHAHRO FEROZE DISTRICT _ NAUSHAHRO FEROZE TALUKA	360959	68.1393	26.7611
Saudi Arabia	Ash Sharqiyah _ Annuayriyah _ NA	68586	48.6001	26.7745
Pakistan	SINDH _ KHAIRPUR DISTRICT _ FAIZ GANJ TALUKA	219945	68.4619	26.78
Saudi Arabia	Ash Sharqiyah _ Ras Tannurah _ NA	81237	49.9346	26.7925
Pakistan	SINDH _ DADU DISTRICT _ DADU TALUKA	492599	67.7822	26.7927
Iran (Islamic Republic of)	Hormozgan _ Qeshm _ NA	149439	55.8349	26.7936
India	Rajasthan _ Nagaur _ Degana	353463	74.2848	26.7956
India	Rajasthan _ Nagaur _ Parbatsar	260288	74.6801	26.8265
Iran (Islamic Republic of)	Hormozgan _ Bandar-e-Lengeh _ NA	182768	54.6062	26.8366
Pakistan	BALOCHISTAN _ KHUZDAR DISTRICT _ WADH SUB-DIVISION	117093	66.7522	26.8465
Saudi Arabia	Ash Sharqiyah _ Aljubayl _ NA	514297	49.3519	26.8492
Pakistan	SINDH _ NAUSHAHRO FEROZE DISTRICT _ BHIRIA TALUKA	398332	68.2368	26.9288
Saudi Arabia	Ha'il _ Ashshinan _ NA	51945	42.5194	26.9288
Iran (Islamic Republic of)	Hormozgan _ Minab _ NA	208155	57.3284	26.9409
Saudi Arabia	Ash Sharqiyah _ Qaryah Alulya _ NA	32802	47.3808	26.941
Iran (Islamic Republic of)	Sistan and Baloochestan _ Zaboli [Mehrestan] _ NA	71535	61.6569	26.969
India	Rajasthan _ Nagaur _ Makrana	399035	74.5495	27.0345
Pakistan	SINDH _ KHAIRPUR DISTRICT _ MIRWAH TALUKA	340009	68.5383	27.0689
India	Rajasthan _ Nagaur _ Kheenvsar	222773	73.2862	27.0723
Pakistan	SINDH _ NAUSHAHRO FEROZE DISTRICT _ KANDIARO TALUKA	475798	68.1709	27.0836
India	Rajasthan _ Nagaur _ Nagaur	606141	73.6978	27.1108
Pakistan	SINDH _ DADU DISTRICT _ KHAIRPUR NATHAN SHAH TALUKA	380462	67.4269	27.1122
India	Rajasthan _ Nagaur _ Nawa	467557	75.0175	27.1323
Iran (Islamic Republic of)	Hormozgan _ Parsian [Gavbandi] _ NA	54934	53.2649	27.1341
India	Rajasthan _ Jaisalmer _ Jaisalmer	335296	70.543	27.1445
Iran (Islamic Republic of)	Kerman _ Qala Ganj _ NA	92046	58.3998	27.1702
India	Rajasthan _ Jaisalmer _ Pokaran	383871	71.7914	27.1704
Iran (Islamic Republic of)	Hormozgan _ Bastak _ NA	112291	54.4873	27.195
Pakistan	SINDH _ DADU DISTRICT _ MEHAR TALUKA	477714	67.7626	27.2131
Pakistan	SINDH _ KHAIRPUR DISTRICT _ SOBHO DERO TALUKA	266531	68.3567	27.2637
India	Rajasthan _ Jodhpur _ Phalodi	693810	72.4447	27.265
Iran (Islamic Republic of)	Hormozgan _ Khamir _ NA	65050	55.4965	27.2825
Pakistan	BALOCHISTAN _ KHUZDAR DISTRICT _ NAL SUB-DIVISION	92574	66.0862	27.2828
Iran (Islamic Republic of)	Sistan and Baloochestan _ Sib and Suran _ NA	83427	61.8795	27.3025
India	Rajasthan _ Nagaur _ Jayal	310647	74.0121	27.312
Pakistan	SINDH _ LARKANA DISTRICT _ DOKRI TALUKA	464077	68.1227	27.3291
Pakistan	SINDH _ KHAIRPUR DISTRICT _ KOT DIJI TALUKA	342403	68.6601	27.3295
India	Rajasthan _ Nagaur _ Didwana	458426	74.5924	27.3333
Pakistan	SINDH _ SUKKUR DISTRICT _ SALEHPAT TALUKA	97099	69.293	27.3381
Iran (Islamic Republic of)	Sistan and Baloochestan _ Saravan _ NA	99474	62.5671	27.3527
India	Rajasthan _ Sikar _ Danta Ramgarh	480798	75.2233	27.3595
Iran (Islamic Republic of)	Kerman _ Manujan _ NA	68269	57.6632	27.3859
Pakistan	SINDH _ LARKANA DISTRICT _ WARAH TALUKA	425400	67.7849	27.4063
Iran (Islamic Republic of)	Fars _ Lamard _ NA	97779	53.347	27.4074
Iran (Islamic Republic of)	Sistan and Baloochestan _ Dalgan _ NA	71600	59.3061	27.4157
Pakistan	SINDH _ KHAIRPUR DISTRICT _ GAMBAT TALUKA	260217	68.4202	27.4597
India	Rajasthan _ Sikar _ Sri Madhopur	662541	75.6423	27.5076
Pakistan	SINDH _ KHAIRPUR DISTRICT _ KHAIRPUR TALUKA	433548	68.7139	27.5104
Saudi Arabia	Tabouk _ Dhuba _ NA	62396	35.9805	27.5242
Iran (Islamic Republic of)	Hormozgan _ Bandar Abbas _ NA	774248	56.241	27.5322
India	Rajasthan _ Nagaur _ Ladnu	292077	74.4546	27.5371
Pakistan	SINDH _ LARKANA DISTRICT _ KAMBAR ALI KHAN TALUKA	403929	67.6017	27.5632
Pakistan	SINDH _ LARKANA DISTRICT _ LARKANA TALUKA	700553	68.195	27.5676
Pakistan	SINDH _ GHOTKI DISTRICT _ KHANGARH TALUKA	163993	69.53	27.5955
Pakistan	SINDH _ SUKKUR DISTRICT _ ROHRI TALUKA	336989	69.0058	27.6003
Pakistan	SINDH _ KHAIRPUR DISTRICT _ KINGRI TALUKA	321525	68.5952	27.6046
India	Rajasthan _ Sikar _ Sikar	731663	75.1161	27.6056
Iran (Islamic Republic of)	Hormozgan _ Rudan _ NA	147271	57.1531	27.6088
India	Rajasthan _ Bikaner _ Nokha	580738	73.4391	27.6182
Saudi Arabia	Tabouk _ Tayma _ NA	43035	38.7167	27.621
Iran (Islamic Republic of)	Fars _ Mohr _ NA	73311	52.7609	27.6334
Iran (Islamic Republic of)	Fars _ Gerash _ NA	54230	53.6351	27.6493
Pakistan	BALOCHISTAN _ KHARAN DISTRICT _ MASHKHEL SUB-DIVISION	34439	63.536	27.6711
Pakistan	BALOCHISTAN _ KHARAN DISTRICT _ RAKHSHAN (BESIMA) SUB-DIVISION	69841	64.9897	27.6831
India	Rajasthan _ Churu _ Sujangarh	503949	74.3231	27.7231
Iran (Islamic Republic of)	Sistan and Baloochestan _ Iranshahr _ NA	159222	60.1394	27.7327
Pakistan	SINDH _ LARKANA DISTRICT _ RATODERO TALUKA	341502	68.2948	27.7476
Pakistan	SINDH _ SUKKUR DISTRICT _ SUKKUR TALUKA	562000	68.7853	27.7526
Saudi Arabia	Ha'il _ Ha'il _ NA	489497	40.9231	27.7527
Pakistan	SINDH _ LARKANA DISTRICT _ MIRO KHAN TALUKA	273070	68.0058	27.7711
India	Rajasthan _ Sikar _ Lachhmangarh	364540	74.9621	27.7737
India	Rajasthan _ Alwar _ Kishangarh Bas	238769	76.7493	27.7741
Pakistan	SINDH _ GHOTKI DISTRICT _ MIRPUR MATHELO TALUKA	262968	69.5617	27.7835
Iran (Islamic Republic of)	Fars _ Larestan _ NA	231116	54.3797	27.8144
Pakistan	SINDH _ GHOTKI DISTRICT _ DAHARKI TALUKA	302638	69.8316	27.8146
Saudi Arabia	Ha'il _ Baqa _ NA	47104	43.1898	27.8263
Pakistan	SINDH _ LARKANA DISTRICT _ SHAHDAD KOT TALUKA	285867	67.6922	27.8383
Pakistan	SINDH _ SUKKUR DISTRICT _ PANO AQIL TALUKA	368260	69.0683	27.85
India	Rajasthan _ Jhunjhunun _ Udaipurwati	320977	75.5776	27.8514
Pakistan	SINDH _ SHIKARPUR DISTRICT _ GARHI YASIN TALUKA	342393	68.4552	27.8563
Pakistan	SINDH _ SHIKARPUR DISTRICT _ LAKHI TALUKA	282815	68.7434	27.8739
India	Rajasthan _ Jhunjhunun _ Nawalgarh	355705	75.3371	27.8879
India	Rajasthan _ Bikaner _ Kolayat	346984	72.5383	27.892
Iran (Islamic Republic of)	Kerman _ Rudbar Jonubi _ NA	148699	58.4544	27.8929
Iran (Islamic Republic of)	Bushehr _ Jam _ NA	89646	52.2373	27.936
Iran (Islamic Republic of)	Kerman _ Kahnuj _ NA	62685	57.6434	27.9523
Iran (Islamic Republic of)	Fars _ Khonj _ NA	44301	53.064	27.9666
India	Rajasthan _ Alwar _ Behror	426161	76.3362	27.9759
India	Rajasthan _ Alwar _ Kotkasim	162920	76.7143	27.984
India	Rajasthan _ Jhunjhunun _ Khetri	302657	75.7987	27.9875
India	Rajasthan _ Alwar _ Tijara	470441	76.8631	28.0041
India	Haryana _ Mahendragarh _ Narnaul	571966	76.1279	28.0114
Iran (Islamic Republic of)	Bushehr _ Dayyer _ NA	62605	51.6918	28.0194
Pakistan	SINDH _ GHOTKI DISTRICT _ GHOTKI TALUKA	448538	69.3567	28.0233
Pakistan	SINDH _ SHIKARPUR DISTRICT _ SHIKARPUR TALUKA	409278	68.5204	28.0354
Saudi Arabia	Ash Sharqiyah _ Alkhafji _ NA	101208	48.2813	28.0355
India	Rajasthan _ Sikar _ Fatehpur	347142	74.9685	28.0358
Pakistan	SINDH _ SHIKARPUR DISTRICT _ KHANPUR TALUKA	287896	68.8127	28.0414
Pakistan	SINDH _ JACOBABAD DISTRICT _ GARHI KHAIRO TALUKA	176046	68.1601	28.0471
India	Rajasthan _ Bikaner _ Sridungargarh	391237	74.0449	28.0568
India	Haryana _ Rewari _ Bawal	148402	76.5612	28.0617
India	Rajasthan _ Bikaner _ Bikaner	1222563	73.468	28.0644
India	Rajasthan _ Churu _ Ratangarh	306606	74.6253	28.0688
Pakistan	BALOCHISTAN _ KHUZDAR DISTRICT _ KHUZDAR SUB-DIVISION	272064	66.8743	28.0699
Saudi Arabia	Ash Sharqiyah _ Hafr Albatin _ NA	506645	46.0682	28.0821
Pakistan	BALOCHISTAN _ JAFFARABAD DISTRICT _ USTA MOHAMMAD SUB-DIVISION	184898	67.857	28.1035
Iran (Islamic Republic of)	Kerman _ Faryab _ NA	42967	57.248	28.1573
Pakistan	SINDH _ GHOTKI DISTRICT _ UBAURO TALUKA	279586	69.7079	28.1641
India	Rajasthan _ Jhunjhunun _ Buhana	243267	75.8668	28.1758
India	Rajasthan _ Jhunjhunun _ Jhunjhunun	586021	75.3209	28.1851
Iran (Islamic Republic of)	Sistan and Baloochestan _ Khash _ NA	141035	61.2847	28.1933
Pakistan	BALOCHISTAN _ JHAL MAGSI DISTRICT _ JHAL MAGSI SUB-DIVISION	73376	67.5075	28.221
India	Haryana _ Rewari _ Rewari	733592	76.572	28.2327
Pakistan	SINDH _ JACOBABAD DISTRICT _ JACOBABAD TALUKA	402531	68.3799	28.2348
India	Haryana _ Mewat _ Taoru	219614	76.9687	28.2371
Iran (Islamic Republic of)	Hormozgan _ Hajiabad _ NA	70279	56.0086	28.2399
Pakistan	SINDH _ JACOBABAD DISTRICT _ KANDHKOT TALUKA	591023	69.0902	28.2433
India	Rajasthan _ Bikaner _ Poogal	89280	73.014	28.2682
Pakistan	PUNJAB _ RAHIM YAR KHAN DISTRICT _ SADIQABAD TEHSIL	1208108	69.9797	28.2767
Pakistan	SINDH _ JACOBABAD DISTRICT _ THUL TALUKA	535753	68.722	28.279
Iran (Islamic Republic of)	Fars _ Zarrindasht _ NA	86316	54.4762	28.2893
India	Rajasthan _ Jhunjhunun _ Chirawa	518414	75.6736	28.3082
India	Haryana _ Mahendragarh _ Mahendragarh	446763	76.1497	28.3099
India	Haryana _ Gurgaon _ Manesar	189225	76.9196	28.3166
India	Haryana _ Gurgaon _ Pataudi	194752	76.7533	28.3186
Pakistan	SINDH _ JACOBABAD DISTRICT _ KASHMORE TALUKA	435808	69.459	28.3343
Pakistan	BALOCHISTAN _ KALAT DISTRICT _ SURAB SUB-DIVISION	107780	66.1958	28.34
Iran (Islamic Republic of)	Fars _ Qirokarzin _ NA	67318	52.9106	28.341
Iran (Islamic Republic of)	Kerman _ Arzuiyeh _ NA	52407	56.4992	28.3537
Pakistan	PUNJAB _ RAHIM YAR KHAN DISTRICT _ LIAQUAT PUR TEHSIL	1093070	70.7399	28.3561
India	Rajasthan _ Churu _ Churu	326031	74.943	28.3631
Iran (Islamic Republic of)	Kerman _ Andarabad _ NA	52835	58.0108	28.3806
India	Haryana _ Rewari _ Kosli	145390	76.4482	28.3856
India	Haryana _ Gurgaon _ Farrukhnagar	218828	76.8305	28.4053
Pakistan	BALOCHISTAN _ JAFFARABAD DISTRICT _ JHAT PAT SUB-DIVISION	314551	68.4157	28.4261
Iran (Islamic Republic of)	Bushehr _ Dashti _ NA	85630	51.6286	28.4373
India	Haryana _ Gurgaon _ Gurgaon	1585995	77.0123	28.4392
Pakistan	PUNJAB _ RAHIM YAR KHAN DISTRICT _ RAHIM YAR KHAN TEHSIL	1541363	70.3325	28.5002
India	Haryana _ Jhajjar _ Matenhail	149329	76.4484	28.5073
Pakistan	BALOCHISTAN _ NASIRABAD DISTRICT _ DERA MURAD JAMALI SUB-DIVISION	226017	68.0291	28.5179
India	Haryana _ Bhiwani _ Badhra	131712	75.9723	28.5213
India	Haryana _ Jhajjar _ Jhajjar	275290	76.6706	28.5286
Iran (Islamic Republic of)	Fars _ Darab _ NA	219778	54.897	28.5316
Pakistan	BALOCHISTAN _ KHARAN DISTRICT _ KHARAN SUB-DIVISION	134489	65.1765	28.5338
India	Rajasthan _ Churu _ Sardarshahar	401525	74.4563	28.5356
India	Delhi _ South West _ Vasant Vihar	804728	77.114	28.5432
India	Rajasthan _ Bikaner _ Khajuwala	117949	72.5302	28.5577
Pakistan	BALOCHISTAN _ JHAL MAGSI DISTRICT _ GANDAWA SUB-DIVISION	53486	67.5457	28.5649
India	Haryana _ Bhiwani _ Loharu	178229	75.7564	28.5681
Iran (Islamic Republic of)	Kerman _ Rigan _ NA	82814	59.0105	28.5796
India	Delhi _ South West _ Najafgarh	1712068	76.9594	28.5819
India	Haryana _ Bhiwani _ Dadri	428533	76.249	28.6001
India	Delhi _ South West _ Delhi Cantonment	358855	77.1464	28.6033
Saudi Arabia	Tabouk _ Tabouk _ NA	671023	36.827	28.6144
Iran (Islamic Republic of)	Fars _ Farashband _ NA	39408	52.2098	28.6224
India	Rajasthan _ Churu _ Rajgarh	380642	75.4108	28.6399
India	Delhi _ West _ Rajouri Garden	557270	77.1241	28.6421
India	Delhi _ West _ Patel Nagar	1460373	77.0966	28.644
India	Rajasthan _ Bikaner _ Lunkaransar	283974	73.7954	28.6498
India	Delhi _ West _ Punjabi Bagh	925002	77.0345	28.6698
Pakistan	PUNJAB _ BAHAWALPUR DISTRICT _ YAZMAN TEHSIL	634567	71.7113	28.677
India	Haryana _ Jhajjar _ Bahadurgarh	429812	76.8377	28.6811
India	Rajasthan _ Churu _ Taranagar	222382	75.0043	28.6919
India	Rajasthan _ Bikaner _ Chhatargarh	109651	73.2433	28.693
Iran (Islamic Republic of)	Fars _ Jahrom _ NA	230689	53.3522	28.6955
Pakistan	PUNJAB _ RAHIM YAR KHAN DISTRICT _ KHANPUR TEHSIL	1069423	70.6062	28.7028
India	Haryana _ Jhajjar _ Beri	165849	76.5674	28.7033
India	Delhi _ North West _ Saraswati Vihar	2767560	77.0501	28.7284
Pakistan	BALOCHISTAN _ DERA BUGTI DISTRICT _ SUI SUB-DIVISION	79867	68.9889	28.7297
Pakistan	PUNJAB _ RAJANPUR DISTRICT _ ROJHAN TEHSIL	326149	69.9602	28.7498
India	Haryana _ Bhiwani _ Bhiwani	617602	76.1289	28.7927
Pakistan	BALOCHISTAN _ NASIRABAD DISTRICT _ CHHATTAR SUB-DIVISION	57738	68.3268	28.8007
India	Delhi _ North West _ Narela	995854	77.0996	28.8038
India	Haryana _ Bhiwani _ Tosham	213564	75.8514	28.8076
Iran (Islamic Republic of)	Bushehr _ Tangestan _ NA	86984	51.252	28.8117
India	Haryana _ Rohtak _ Sampla	136146	76.7618	28.8236
Kuwait	al Ahmadi Governorate _ NA _ NA	837361	47.9489	28.8286
India	Haryana _ Bhiwani _ Siwani	111745	75.6057	28.8295
Iran (Islamic Republic of)	Kerman _ Jiroft _ NA	584226	57.4845	28.8375
India	Rajasthan _ Ganganagar _ Gharsana	184652	72.9551	28.8807
Pakistan	BALOCHISTAN _ BOLAN DISTRICT _ BHAG SUB-DIVISION	64646	67.8307	28.883
India	Haryana _ Sonipat _ Kharkhoda	177574	76.9046	28.8925
India	Haryana _ Rohtak _ Rohtak	807389	76.5745	28.8926
Iran (Islamic Republic of)	Fars _ Firuzabad _ NA	130265	52.5623	28.896
Pakistan	BALOCHISTAN _ CHAGAI DISTRICT _ TAFTAN SUB-DIVISION	25037	62.4655	28.921
Iran (Islamic Republic of)	Kerman _ Baft _ NA	24600	56.5215	28.9405
Iran (Islamic Republic of)	Fars _ Fasa _ NA	231278	53.7843	28.9485
India	Haryana _ Bhiwani _ Bawani Khera	141697	76.021	28.9591
India	Haryana _ Rohtak _ Maham	223252	76.3647	28.9718
India	Haryana _ Sonipat _ Sonipat	783803	77.0175	28.9821
Iran (Islamic Republic of)	Kerman _ Narmashir _ NA	72694	58.6806	28.9921
Saudi Arabia	Tabouk _ Haqil _ NA	33332	35.349	29.0042
Pakistan	BALOCHISTAN _ DERA BUGTI DISTRICT _ DERA BUGTI SUB-DIVISION	55475	68.8547	29.0118
Pakistan	BALOCHISTAN _ BOLAN DISTRICT _ SANNI SUB-DIVISION	97242	67.5183	29.0227
India	Rajasthan _ Hanumangarh _ Bhadra	329443	75.2014	29.0419
Pakistan	BALOCHISTAN _ CHAGAI DISTRICT _ DALBANDIN SUB-DIVISION	95583	64.2945	29.0504
India	Rajasthan _ Hanumangarh _ Nohar	356983	74.7791	29.0794
India	Rajasthan _ Hanumangarh _ Rawatsar	232733	74.3608	29.0805
Iran (Islamic Republic of)	Bushehr _ Bushehr _ NA	345140	50.9398	29.0822
Pakistan	BALOCHISTAN _ BOLAN DISTRICT _ LEHRI SUB-DIVISION	37591	68.1357	29.092
Pakistan	PUNJAB _ BAHAWALNAGAR DISTRICT _ FORTABBAS TEHSIL	446611	72.6777	29.1085
Pakistan	BALOCHISTAN _ KALAT DISTRICT _ KALAT SUB-DIVISION	166668	66.7368	29.1142
Saudi Arabia	Al-Hudud ash Shamaliyah _ Rafha _ NA	95073	43.5551	29.1197
India	Haryana _ Sonipat _ Ganaur	228336	76.9969	29.1216
India	Haryana _ Hisar _ Hansi	427226	76.0524	29.1225
India	Haryana _ Sonipat _ Gohana	410600	76.686	29.1275
Iran (Islamic Republic of)	Fars _ Estahban _ NA	65609	54.0041	29.1461
India	Rajasthan _ Ganganagar _ Anupgarh	198185	73.2349	29.1536
India	Haryana _ Jind _ Julana	130504	76.3936	29.1555
Pakistan	PUNJAB _ RAJANPUR DISTRICT _ RAJANPUR TEHSIL	619189	70.3111	29.1626
Iran (Islamic Republic of)	Kerman _ Bam _ NA	104881	58.3387	29.1684
India	Rajasthan _ Ganganagar _ Vijainagar	156647	73.5363	29.1768
Iran (Islamic Republic of)	Kerman _ Fahraj _ NA	84940	59.1213	29.1808
India	Haryana _ Hisar _ Hisar	1181097	75.7528	29.2143
Pakistan	PUNJAB _ RAJANPUR DISTRICT _ DE-EXCLUDED AREA	21971	69.7754	29.2239
India	Rajasthan _ Ganganagar _ Suratgarh	344933	73.8463	29.2278
Iran (Islamic Republic of)	Kerman _ Rabor _ NA	42935	57.0075	29.2315
Iran (Islamic Republic of)	Bushehr _ Dashtestan _ NA	242902	51.3505	29.2416
Pakistan	BALOCHISTAN _ DERA BUGTI DISTRICT _ PHELAWAGH SUB-DIVISION	73873	69.3201	29.246
Kuwait	Mubarak Al-Kabeer Governorate _ NA _ NA	347713	48.0602	29.254
India	Haryana _ Hisar _ Adampur	162315	75.4865	29.2581
Kuwait	Al-Farwaniya Governorate _ NA _ NA	1293977	47.9388	29.259
Saudi Arabia	Al-Jouf _ Dawmat Aljandeal _ NA	64415	39.4011	29.2624
India	Haryana _ Hisar _ Narnaund	155608	76.1314	29.2673
Pakistan	PUNJAB _ BAHAWALPUR DISTRICT _ AHMADPUR EAST TEHSIL	1123275	71.1537	29.2729
India	Haryana _ Panipat _ Israna	130022	76.7918	29.2748
India	Haryana _ Panipat _ Samalkha	367257	77.0637	29.2929
Pakistan	PUNJAB _ MUZAFFARGARH DISTRICT _ ALIPUR TEHSIL	622474	70.7773	29.3187
Kuwait	Hawalli Governorate _ NA _ NA	956619	48.0383	29.3278
Iran (Islamic Republic of)	Fars _ Neyriz _ NA	130909	54.4305	29.3379
Pakistan	PUNJAB _ BAHAWALPUR DISTRICT _ BAHAWALPUR TEHSIL	1261322	71.629	29.3402
Kuwait	Capital (Al Asimah) Governorate _ NA _ NA	458105	47.9491	29.3477
India	Haryana _ Jind _ Safidon	277198	76.5892	29.3511
India	Haryana _ Jind _ Jind	521101	76.3601	29.3682
Iran (Islamic Republic of)	Kerman _ Sirjan _ NA	323946	55.7171	29.3712
Pakistan	BALOCHISTAN _ BOLAN DISTRICT _ DHADAR SUB-DIVISION	98179	67.7179	29.375
India	Haryana _ Panipat _ Panipat	951330	76.8989	29.3886
Pakistan	BALOCHISTAN _ KOHLU DISTRICT _ KAHAN SUB-DIVISION	30886	68.8523	29.4181
India	Haryana _ Sirsa _ Ellenabad	149027	74.7271	29.4246
Pakistan	PUNJAB _ BAHAWALNAGAR DISTRICT _ HAROONABAD TEHSIL	597005	73.0055	29.4477
Jordan	Aqaba Gov. _ Quaira - District _ Dieseh - Sub District	6573	35.6355	29.4501
Pakistan	BALOCHISTAN _ CHAGAI DISTRICT _ NUSHKI SUB-DIVISION	113121	65.7847	29.4619
India	Rajasthan _ Hanumangarh _ Pilibanga	244786	74.0675	29.478
India	Haryana _ Fatehabad _ Fatehabad	565654	75.4985	29.478
India	Rajasthan _ Hanumangarh _ Tibi	187483	74.5421	29.4849
Jordan	Aqaba Gov. _ Qasabet El-Aqaba - District _ Aqaba - Sub District	136837	35.2382	29.487
India	Rajasthan _ Ganganagar _ Raisinghnagar	211114	73.4114	29.4914
Iran (Islamic Republic of)	Fars _ Kazerun _ NA	243564	51.7144	29.5195
Iran (Islamic Republic of)	Sistan and Baloochestan _ Zahedan _ NA	648255	60.3493	29.524
India	Haryana _ Karnal _ Assandh	267138	76.6532	29.5281
India	Haryana _ Karnal _ Gharaunda	215469	76.9892	29.5281
India	Haryana _ Sirsa _ Sirsa	808232	75.0887	29.5377
Kuwait	Al-Jahra Governorate _ NA _ NA	422844	47.4772	29.551
Pakistan	PUNJAB _ RAJANPUR DISTRICT _ JAMPUR TEHSIL	758526	70.36	29.5563
India	Rajasthan _ Hanumangarh _ Hanumangarh	481844	74.3133	29.5618
Pakistan	PUNJAB _ MULTAN DISTRICT _ JALALPUR PIRWALA TEHSIL	559593	71.2045	29.5688
India	Haryana _ Jind _ Narwana	529328	76.132	29.581
Pakistan	PUNJAB _ LODHRAN DISTRICT _ LODHRAN TEHSIL	738398	71.5462	29.5849
India	Haryana _ Sirsa _ Rania	197925	74.7831	29.5849
Pakistan	PUNJAB _ BAHAWALPUR DISTRICT _ KHAIRPUR TAMEWALI TEHSIL	289162	72.1708	29.5964
Iran (Islamic Republic of)	Bushehr _ Genaveh _ NA	108745	50.6314	29.6138
Pakistan	PUNJAB _ MUZAFFARGARH DISTRICT _ JATOI TEHSIL	698303	70.8733	29.6218
Pakistan	PUNJAB _ BAHAWALPUR DISTRICT _ HASILPUR TEHSIL	496526	72.5183	29.6307
Pakistan	PUNJAB _ LODHRAN DISTRICT _ KAHROR PACCA TEHSIL	565365	71.8874	29.6426
India	Rajasthan _ Ganganagar _ Padampur	174860	73.6388	29.6543
India	Haryana _ Fatehabad _ Tohana	299178	75.8311	29.6644
India	Haryana _ Fatehabad _ Ratia	203657	75.5414	29.6818
India	Haryana _ Karnal _ Karnal	818273	76.9218	29.6874
Pakistan	PUNJAB _ BAHAWALNAGAR DISTRICT _ CHISHTIAN TEHSIL	779197	72.8051	29.6887
Pakistan	BALOCHISTAN _ KOHLU DISTRICT _ MAWAND SUB-DIVISION	27758	68.724	29.7026
Pakistan	BALOCHISTAN _ BOLAN DISTRICT _ MACH SUB-DIVISION	34743	67.3455	29.7093
India	Haryana _ Kaithal _ Kaithal	709606	76.387	29.7207
India	Punjab _ Mansa _ Sardulgarh	189859	75.2827	29.7498
India	Haryana _ Kaithal _ Fatehpur Pundri	262057	76.6133	29.7521
Pakistan	BALOCHISTAN _ MASTUNG DISTRICT _ MASTUNG SUB-DIVISION	144786	66.5982	29.7523
Pakistan	BALOCHISTAN _ SIBI DISTRICT _ SIBI SUB-DIVISION	119713	67.9448	29.7615
Jordan	Aqaba Gov. _ Quaira - District _ Quaira - Sub District	22444	35.4437	29.7719
Iran (Islamic Republic of)	Kerman _ Bardsir _ NA	54258	56.6946	29.7754
India	Rajasthan _ Ganganagar _ Sadulshahar	170298	74.0698	29.8112
India	Punjab _ Sangrur _ Moonak	146997	75.975	29.8154
India	Rajasthan _ Hanumangarh _ Sangaria	180590	74.4207	29.8199
India	Haryana _ Sirsa _ Dabwali	304135	74.7523	29.8201
India	Haryana _ Karnal _ Nilokheri	237237	76.8616	29.8239
Pakistan	PUNJAB _ LODHRAN DISTRICT _ DUNYAPUR TEHSIL	528686	71.7139	29.829
Pakistan	BALOCHISTAN _ MASTUNG DISTRICT _ DASHT SUB-DIVISION (MASTUNG)	45210	67.0841	29.8312
Pakistan	PUNJAB _ MULTAN DISTRICT _ SHUJABAD TEHSIL	668524	71.312	29.8349
Pakistan	PUNJAB _ BAHAWALNAGAR DISTRICT _ BAHAWALNAGAR TEHSIL	846875	73.1723	29.8465
India	Rajasthan _ Ganganagar _ Karanpur	157838	73.5048	29.8573
India	Punjab _ Mansa _ Budhlada	277547	75.5801	29.8732
India	Haryana _ Karnal _ Indri	186253	77.0991	29.878
Pakistan	PUNJAB _ VEHARI DISTRICT _ MAILSI TEHSIL	1102284	72.0727	29.8793
Afghanistan	Hilmand _ Dishu _ NA	27317	63.1291	29.8837
India	Rajasthan _ Ganganagar _ Ganganagar	517580	73.7864	29.8868
Pakistan	BALOCHISTAN _ KOHLU DISTRICT _ KOHLU SUB-DIVISION	56571	69.1901	29.9122
India	Punjab _ Patiala _ Patran	224363	76.1175	29.9313
India	Punjab _ Sangrur _ Lehra	144938	75.8278	29.9328
Pakistan	BALOCHISTAN _ BARKHAN DISTRICT _ BARKHAN SUB-DIVISION	119480	69.6188	29.9504
India	Haryana _ Kurukshetra _ Pehowa	289612	76.6047	29.9929
India	Haryana _ Kaithal _ Guhla	215821	76.3337	29.9986
Iran (Islamic Republic of)	Fars _ Mamasani _ NA	63538	51.3773	30.0113
India	Haryana _ Kurukshetra _ Thanesar	656993	76.903	30.0158
India	Punjab _ Mansa _ Mansa	371374	75.3467	30.0161
India	Punjab _ Bathinda _ Talwandi Sabo	359706	75.0267	30.0221
Pakistan	PUNJAB _ VEHARI DISTRICT _ VEHARI TEHSIL	1024215	72.4101	30.0224
Jordan	Ma'an Gov. _ Qasabet Ma'an - District _ Ma'an - Sub District	39880	35.8133	30.0231
Iran (Islamic Republic of)	Bushehr _ Deylam _ NA	37132	50.3427	30.0246
Jordan	Ma'an Gov. _ Qasabet Ma'an - District _ Mraighah - Sub District	9843	35.5154	30.0262
Iraq	al-Muthanna _ Al-Salman _ NA	10981	45.3695	30.034
Pakistan	PUNJAB _ DERA GHAZI KHAN DISTRICT _ DERA GHAZI KHAN TEHSIL	1800299	70.5921	30.0354
Pakistan	PUNJAB _ KHANEWAL DISTRICT _ JAHANIAN TEHSIL	390282	71.7862	30.0609
Saudi Arabia	Al-Jouf _ Sakaka _ NA	308805	39.8786	30.0733
Pakistan	PUNJAB _ MUZAFFARGARH DISTRICT _ MUZAFFARGARH TEHSIL	1536996	71.1459	30.074
India	Punjab _ Firozpur _ Abohar	500277	74.1654	30.0793
India	Punjab _ Sangrur _ Sunam	366381	75.8865	30.0845
Iraq	Basrah _ Al-Faw _ NA	36911	48.2229	30.0947
India	Haryana _ Yamunanagar _ Jagadhri	966013	77.2377	30.1156
India	Punjab _ Muktsar _ Malout	392321	74.4959	30.1214
Afghanistan	Kandahar _ Registan _ NA	12943	65.1815	30.1229
India	Punjab _ Patiala _ Samana	201527	76.1584	30.1287
Iraq	Basrah _ Al-Zubair _ NA	472037	47.0898	30.1298
Pakistan	BALOCHISTAN _ SIBI DISTRICT _ HARNAI SUB-DIVISION	88458	67.8627	30.1323
Pakistan	PUNJAB _ VEHARI DISTRICT _ BUREWALA TEHSIL	1142482	72.7561	30.1395
Pakistan	PUNJAB _ MULTAN DISTRICT _ MULTAN SADDAR TEHSIL	1299347	71.5473	30.1444
Pakistan	PUNJAB _ BAHAWALNAGAR DISTRICT _ MINCHINABAD TEHSIL	553997	73.6433	30.1468
Afghanistan	Hilmand _ Reg(Khanshin) _ NA	35162	63.8816	30.1473
Pakistan	BALOCHISTAN _ QUETTA DISTRICT _ QUETTA CITY + QUETTA SADDAR SUB-DIVIS	876924	66.7551	30.1561
Israel	Southern District _ Be'er Sheva Sub-district _ Southern Negev Mountains	597	34.9088	30.157
India	Haryana _ Kurukshetra _ Shahbad	147667	76.7994	30.1614
Pakistan	BALOCHISTAN _ LORALAI DISTRICT _ DUKI SUB-DIVISION	133834	69.0073	30.1625
Afghanistan	Kandahar _ Shorabak _ NA	16750	66.0545	30.1763
Pakistan	PUNJAB _ MULTAN DISTRICT _ MULTAN CITY TEHSIL	2346655	71.4504	30.1879
Iran (Islamic Republic of)	Khoozestan (Khuzestan) _ Abadan _ NA	271294	48.6025	30.1966
Afghanistan	Nimroz _ Chahar Burjak _ NA	32663	62.0999	30.1997
Jordan	Ma'an Gov. _ Qasabet Ma'an - District _ Iel - Sub District	10923	35.5473	30.2073
India	Punjab _ Bathinda _ Bathinda	860669	74.9031	30.2114
India	Punjab _ Sangrur _ Sangrur	397300	75.8843	30.2365
Iran (Islamic Republic of)	Kerman _ Shahr-e-Babak _ NA	75010	54.9911	30.2381
Pakistan	PUNJAB _ PAKPATTAN DISTRICT _ ARIF WALA TEHSIL	943123	73.0713	30.2432
India	Haryana _ Ambala _ Barara	264794	77.0582	30.248
India	Punjab _ Patiala _ Patiala	995979	76.4147	30.2504
Jordan	Aqaba Gov. _ Qasabet El-Aqaba - District _ Wadi Arabah - Sub District	7071	35.2708	30.2557
India	Haryana _ Ambala _ Ambala	711318	76.7942	30.2788
Jordan	Ma'an Gov. _ Petra - District _ Petra - Sub District	35651	35.4588	30.2788
India	Punjab _ Muktsar _ Gidderbaha	251211	74.6259	30.2863
India	Haryana _ Yamunanagar _ Chhachhrauli	197120	77.4651	30.2909
Iran (Islamic Republic of)	Kohgilooyeh and Booyerahmad _ Gachsaran _ NA	97536	50.744	30.2932
Pakistan	PUNJAB _ KHANEWAL DISTRICT _ KHANEWAL TEHSIL	848518	72.0242	30.2952
Israel	Southern District _ Be'er Sheva Sub-district _ Arava Region	62644	35.118	30.3001
Iran (Islamic Republic of)	Fars _ Bavanat _ NA	54178	53.6663	30.3024
Iran (Islamic Republic of)	Khoozestan (Khuzestan) _ Hendijan _ NA	40963	49.5598	30.3203
Iraq	Basrah _ Abu Al-Khaseeb _ NA	215922	48.0002	30.3301
India	Punjab _ Bathinda _ Rampura Phul	360547	75.2186	30.3371
Iran (Islamic Republic of)	Kerman _ Kerman _ NA	841523	58.1317	30.3478
India	Punjab _ Firozpur _ Fazilka	456133	74.0912	30.352
Pakistan	PUNJAB _ PAKPATTAN DISTRICT _ PAKPATTAN TEHSIL	1068995	73.3967	30.3537
Pakistan	BALOCHISTAN _ LORALAI DISTRICT _ SINJAWI SUB-DIVISION	54704	68.1631	30.3565
Jordan	Ma'an Gov. _ Qasabet Ma'an - District _ Adroh - Sub District	5511	35.6378	30.3576
India	Haryana _ Yamunanagar _ Bilaspur	211082	77.2869	30.3632
Iran (Islamic Republic of)	Yazd _ Khatam _ NA	42436	54.2384	30.3637
Pakistan	PUNJAB _ KHANEWAL DISTRICT _ MIAN CHANNU TEHSIL	964399	72.2817	30.3644
India	Punjab _ Barnala _ Barnala	427847	75.5655	30.3751
Jordan	Ma'an Gov. _ Qasabet Ma'an - District _ Jafer - Sub District	10135	36.7095	30.3794
India	Punjab _ Barnala _ Tapa	227659	75.4067	30.3928
Iran (Islamic Republic of)	Fars _ Rostam _ NA	53995	51.3692	30.3984
India	Punjab _ Sangrur _ Dhuri	286026	75.7989	30.3986
India	Punjab _ Patiala _ Nabha	321151	76.1763	30.4104
Pakistan	PUNJAB _ DERA GHAZI KHAN DISTRICT _ DE-EXCLUDED AREA D.G KHAN	197347	70.2568	30.416
India	Haryana _ Ambala _ Naraingarh	248201	77.0608	30.4283
Pakistan	PUNJAB _ SAHIWAL DISTRICT _ CHICHAWATNI TEHSIL	1228138	72.6554	30.437
Pakistan	BALOCHISTAN _ ZIARAT DISTRICT _ ZIARAT SUB-DIVISION	38474	67.4996	30.4385
India	Punjab _ Faridkot _ Jaitu	175832	74.8726	30.4447
India	Punjab _ Patiala _ Rajpura	452948	76.653	30.4547
Iran (Islamic Republic of)	Kohgilooyeh and Booyerahmad _ Basht _ NA	22990	51.0677	30.4586
Pakistan	PUNJAB _ MUZAFFARGARH DISTRICT _ KOT ADDU TEHSIL	1264235	71.1181	30.4607
Pakistan	BALOCHISTAN _ LORALAI DISTRICT _ LORALAI SUB-DIVISION	154825	68.7742	30.4703
India	Punjab _ Muktsar _ Muktsar	372747	74.4915	30.4735
Pakistan	BALOCHISTAN _ KILLA ABDULLAH DISTRICT _ GULISTAN SUB-DIVISION	216208	66.6087	30.4777
Jordan	Ma'an Gov. _ Shoabak - District _ Shoabak - Sub District	16580	35.5588	30.4906
India	Himachal Pradesh _ Sirmaur _ Paonta Sahib	177175	77.595	30.4938
India	Punjab _ Sahibzada Ajit Singh Nagar _ Dera Bassi	434369	76.8477	30.5112
Pakistan	PUNJAB _ KHANEWAL DISTRICT _ KABIRWALA TEHSIL	1031495	71.8885	30.5132
Iran (Islamic Republic of)	Kerman _ Rafsanjan _ NA	285745	55.9276	30.5204
Iran (Islamic Republic of)	Khoozestan (Khuzestan) _ Behbahan _ NA	194885	50.211	30.5314
India	Punjab _ Sangrur _ Malerkotla	470515	75.8836	30.5348
Jordan	Ma'an Gov. _ Husseiniyyeh - District _ Husseiniyyeh - Sub District	12427	35.7832	30.5372
India	Punjab _ Fatehgarh Sahib _ Fatehgarh Sahib	219942	76.4223	30.5503
India	Himachal Pradesh _ Sirmaur _ Nahan	94482	77.2797	30.5558
Iran (Islamic Republic of)	Fars _ Khorrambid _ NA	62663	53.1359	30.5659
India	Punjab _ Fatehgarh Sahib _ Amloh	228958	76.2022	30.5832
Iraq	Basrah _ Al-Basrah _ NA	1791570	47.6114	30.5933
India	Punjab _ Moga _ Nihal Singhwala	185194	75.2854	30.5958
Pakistan	PUNJAB _ OKARA DISTRICT _ DEPALPUR TEHSIL	1612017	73.8071	30.5975
Pakistan	BALOCHISTAN _ PISHIN DISTRICT _ KAREZAT SUB-DIVISION	87027	67.2746	30.6032
India	Himachal Pradesh _ Sirmaur _ Kamrau	41617	77.6895	30.6071
India	Punjab _ Firozpur _ Jalalabad	401818	74.2989	30.6084
Saudi Arabia	Al-Hudud ash Shamaliyah _ Ar'ar _ NA	224100	41.2762	30.613
India	Punjab _ Moga _ Bagha Purana	244940	75.0218	30.6212
India	Haryana _ Panchkula _ Panchkula	456230	77.0061	30.6231
India	Punjab _ Sahibzada Ajit Singh Nagar _ SAS Nagar (Mohali)	413811	76.7103	30.6302
Iran (Islamic Republic of)	Khoozestan (Khuzestan) _ Shadegan _ NA	190179	48.6786	30.6441
India	Himachal Pradesh _ Sirmaur _ Dadahu	19540	77.3603	30.6484
Pakistan	PUNJAB _ SAHIWAL DISTRICT _ SAHIWAL TEHSIL (SAHIWAL)	1654235	73.124	30.6554
India	Punjab _ Faridkot _ Faridkot	498856	74.7126	30.6573
Pakistan	PUNJAB _ TOBA TEK SINGH DISTRICT _ KAMALIA TEHSIL	796695	72.4911	30.6698
Iran (Islamic Republic of)	Khoozestan (Khuzestan) _ Bandar-e-Mahshahr _ NA	343008	49.1347	30.6733
Jordan	Tafileh Gov. _ Bsaira - District _ Bsaira - Sub District	29547	35.6117	30.6803
India	Punjab _ Ludhiana _ Raikot	225875	75.6214	30.682
India	Himachal Pradesh _ Sirmaur _ Renuka	53207	77.508	30.6825
India	Punjab _ Fatehgarh Sahib _ Bassi Pathana	104531	76.4771	30.6912
India	Punjab _ Ludhiana _ Khanna	249249	76.1799	30.6933
India	Punjab _ Ludhiana _ Payal	239435	76.0326	30.7057
Iran (Islamic Republic of)	Khoozestan (Khuzestan) _ Khorramshahr _ NA	182021	48.2079	30.7082
India	Chandigarh _ Chandigarh _ Chandigarh	1200272	76.7655	30.7231
Iraq	Basrah _ Shat Al-Arab _ NA	180537	47.8953	30.7408
Pakistan	BALOCHISTAN _ PISHIN DISTRICT _ PISHIN SUB-DIVISION	226906	66.9648	30.7455
Iran (Islamic Republic of)	Khoozestan (Khuzestan) _ Omidiyeh _ NA	102276	49.7453	30.7562
Iran (Islamic Republic of)	Kohgilooyeh and Booyerahmad _ Charam _ NA	35718	50.8703	30.771
India	Himachal Pradesh _ Sirmaur _ Nohra	25849	77.3956	30.7723
India	Punjab _ Fatehgarh Sahib _ Khamanon	98960	76.3351	30.7767
India	Punjab _ Sahibzada Ajit Singh Nagar _ Kharar	420685	76.6702	30.7801
India	Haryana _ Panchkula _ Kalka	195005	76.8978	30.7996
Iraq	Thi Qar _ Al-Chibayish _ NA	110601	46.9049	30.804
Israel	Southern District _ Be'er Sheva Sub-district _ Northern Negev Mountains	59423	34.781	30.8072
India	Punjab _ Ludhiana _ Jagraon	382606	75.4976	30.8165
Iran (Islamic Republic of)	Sistan and Baloochestan _ Zahak _ NA	86252	61.6362	30.8201
Pakistan	PUNJAB _ OKARA DISTRICT _ OKARA TEHSIL	1348555	73.4409	30.8294
India	Punjab _ Ludhiana _ Ludhiana (East)	2168733	75.9549	30.8314
Iran (Islamic Republic of)	Kohgilooyeh and Booyerahmad _ Boyerahmad _ NA	310037	51.2337	30.8363
Iran (Islamic Republic of)	Kerman _ Anar _ NA	44063	55.3265	30.8365
Iran (Islamic Republic of)	Sistan and Baloochestan _ Zabol _ NA	175130	60.921	30.8375
Iraq	Thi Qar _ Suq Al-Shoyokh _ NA	368893	46.5065	30.8428
India	Punjab _ Ludhiana _ Ludhiana (West)	406564	75.7649	30.8471
India	Punjab _ Rupnagar _ Chamkaur Sahib	186614	76.4508	30.8501
Afghanistan	Hilmand _ Garmser _ NA	117815	64.1317	30.8529
Pakistan	PUNJAB _ JHANG DISTRICT _ SHORKOT TEHSIL	1048140	72.0593	30.8568
Pakistan	BALOCHISTAN _ MUSAKHEL DISTRICT _ MUSAKHEL SUB-DIVISION	154694	69.9052	30.8613
India	Punjab _ Moga _ Moga	650738	75.1962	30.8623
India	Punjab _ Ludhiana _ Samrala	250468	76.2198	30.8681
Pakistan	PUNJAB _ LAYYAH DISTRICT _ LAYYAH TEHSIL	924264	71.0023	30.871
Iran (Islamic Republic of)	Kerman _ Zarand _ NA	151007	56.3247	30.8958
India	Punjab _ Firozpur _ Firozpur	640141	74.6483	30.8959
Pakistan	PUNJAB _ KASUR DISTRICT _ CHUNIAN TEHSIL	914151	74.0622	30.9038
Pakistan	PUNJAB _ TOBA TEK SINGH DISTRICT _ TOBA TEK SINGH TEHSIL	964924	72.5266	30.9169
Pakistan	BALOCHISTAN _ KILLA SAIFULLAH DISTRICT _ UPPER ZHOB SUB-DIVISION	109428	67.8537	30.9202
Pakistan	PUNJAB _ FAISALABAD DISTRICT _ TANDLIAN WALA TEHSIL	845708	73.0631	30.9203
Pakistan	PUNJAB _ LAYYAH DISTRICT _ CHOUBARA TEHSIL	251786	71.5308	30.9291
Pakistan	PUNJAB _ DERA GHAZI KHAN DISTRICT _ TAUNSA TEHSIL	571860	70.6231	30.9293
Afghanistan	Nimroz _ Zaranj _ NA	69586	62.0045	30.9322
Pakistan	PUNJAB _ OKARA DISTRICT _ RENALA KHURD TEHSIL	531373	73.6584	30.9323
Iran (Islamic Republic of)	Khoozestan (Khuzestan) _ Ramshir _ NA	47035	49.3966	30.9326
Iraq	Basrah _ Al-Qurna _ NA	233946	47.5095	30.9346
Iran (Islamic Republic of)	Kohgilooyeh and Booyerahmad _ Dena _ NA	52204	51.26	30.9586
India	Punjab _ Rupnagar _ Rup Nagar	192909	76.5903	30.9615
India	Himachal Pradesh _ Solan _ Baddi	102423	76.7788	30.9626
Pakistan	BALOCHISTAN _ KILLA ABDULLAH DISTRICT _ CHAMAN SUB-DIVISION	211066	66.7819	30.9806
Afghanistan	Kandahar _ Spin Boldak _ NA	165063	66.1813	30.9835
Pakistan	BALOCHISTAN _ KILLA SAIFULLAH DISTRICT _ KILLA SAIFULLAH SUB-DIVISION	113926	68.5294	30.9857
Pakistan	BALOCHISTAN _ PISHIN DISTRICT _ BARSHORE SUB-DIVISION	109778	67.4083	31.0008
Iran (Islamic Republic of)	Kohgilooyeh and Booyerahmad _ Bahmaee _ NA	41236	50.1244	31.0106
Iraq	al-Najaf _ Al-Najaf _ NA	909956	43.7475	31.0277
Iraq	Basrah _ Al-Midaina _ NA	270476	47.2719	31.0313
India	Punjab _ Firozpur _ Zira	291677	74.9469	31.0327
Iran (Islamic Republic of)	Kohgilooyeh and Booyerahmad _ Kohgiluyeh _ NA	107049	50.4663	31.0526
Pakistan	PUNJAB _ FAISALABAD DISTRICT _ SAMMUNDRI TEHSIL	806584	72.94	31.0584
Jordan	Karak Gov. _ Aghwar Janoobiyyeh - District _ Ghour Essafi - Sub District	30253	35.4947	31.0599
Saudi Arabia	Al-Jouf _ Alquryyat _ NA	189811	37.8377	31.0607
Afghanistan	Kandahar _ Panjwayi _ NA	126843	65.158	31.0729
Israel	Southern District _ Be'er Sheva Sub-district _ Dead Sea Region	1432	35.3348	31.0732
India	Punjab _ Jalandhar _ Phillaur	415968	75.7226	31.0734
India	Punjab _ Shahid Bhagat Singh Nagar _ Balachaur	193174	76.3478	31.0745
Iraq	Thi Qar _ Al-Nasiriya _ NA	928834	46.2277	31.0823
Iran (Islamic Republic of)	Yazd _ Abarkuh _ NA	54735	53.3854	31.0907
India	Punjab _ Jalandhar _ Nakodar	226826	75.4686	31.1043
India	Punjab _ Jalandhar _ Shahkot	181468	75.2662	31.1049
Pakistan	PUNJAB _ KASUR DISTRICT _ KASUR TEHSIL	1809422	74.3325	31.1085
India	Punjab _ Shahid Bhagat Singh Nagar _ Nawanshahr	433442	76.0478	31.1097
Pakistan	PUNJAB _ KASUR DISTRICT _ PATTOKI TEHSIL	991814	73.8723	31.1336
Pakistan	PUNJAB _ TOBA TEK SINGH DISTRICT _ GOJRA TEHSIL	774232	72.6826	31.1469
India	Punjab _ Rupnagar _ Anandpur Sahib	206946	76.5028	31.1497
Iran (Islamic Republic of)	Sistan and Baloochestan _ Hirmand _ NA	74629	61.6675	31.2067
Pakistan	PUNJAB _ LAYYAH DISTRICT _ KAROR LAL ESAN TEHSIL	576882	71.0141	31.2095
Afghanistan	Kandahar _ Daman _ NA	50554	65.7831	31.2115
Iran (Islamic Republic of)	Khoozestan (Khuzestan) _ Ramhormoz _ NA	81771	49.65	31.2118
Iraq	al-Muthanna _ Al-Khidhir _ NA	117700	45.6086	31.2121
Israel	Southern District _ Be'er Sheva Sub-district _ Be'er Sheva Region	448057	35.0121	31.2309
Iran (Islamic Republic of)	Khoozestan (Khuzestan) _ Ahvaz _ NA	1561098	48.6562	31.233
India	Punjab _ Kapurthala _ Sultanpur Lodhi	128755	75.1853	31.2358
Iraq	al-Muthanna _ Al-Samawa _ NA	432295	45.259	31.2374
Israel	Southern District _ Be'er Sheva Sub-district _ Besor Region	49400	34.4794	31.2462
India	Punjab _ Tarn Taran _ Patti	506113	74.7252	31.25
Iran (Islamic Republic of)	Fars _ Abadeh _ NA	112459	52.5123	31.2587
India	Punjab _ Kapurthala _ Phagwara	261458	75.7894	31.2624
Occupied Palestinian Territory	Gaza Strip _ Rafah _ NA	250009	34.2753	31.2785
India	Punjab _ Rupnagar _ Nangal	142173	76.3923	31.2929
Pakistan	BALOCHISTAN _ ZHOB DISTRICT _ ZHOB SUB-DIVISION	195234	69.3295	31.2933
India	Punjab _ Hoshiarpur _ Garhshankar	346849	76.1134	31.2938
Jordan	Karak Gov. _ Aghwar Janoobiyyeh - District _ Ghour El-Mazra'ah - Sub District	19566	35.5372	31.3078
Afghanistan	Nimroz _ Kang _ NA	27757	61.8387	31.3091
Iran (Islamic Republic of)	Kerman _ Kouhbanan _ NA	17657	56.2397	31.3145
Iran (Islamic Republic of)	Khoozestan (Khuzestan) _ Hoveyzeh _ NA	39554	47.9259	31.3208
Iran (Islamic Republic of)	Kerman _ Ravar _ NA	43425	57.1541	31.3231
Pakistan	PUNJAB _ JHANG DISTRICT _ JHANG TEHSIL	1875249	72.2336	31.3328
India	Punjab _ Jalandhar _ Jalandhar - II	317618	75.6798	31.3348
Afghanistan	Nimroz _ Chakhansur _ NA	29306	62.4555	31.3427
Pakistan	PUNJAB _ FAISALABAD DISTRICT _ JARANWALA TEHSIL	1649333	73.4002	31.3435
Afghanistan	Hilmand _ Nawa-I- Barak Zayi _ NA	124539	64.0987	31.3439
Iran (Islamic Republic of)	Yazd _ Mehriz _ NA	45308	54.6437	31.3463
India	Himachal Pradesh _ Una _ Haroli	80637	76.2271	31.3477
Pakistan	PUNJAB _ SHEIKHUPURA DISTRICT _ NANKANA SAHIB TEHSIL	1069582	73.7526	31.3517
Pakistan	PUNJAB _ FAISALABAD DISTRICT _ FAISALABAD SADAR TEHSIL	1445114	73.0127	31.3584
India	Punjab _ Kapurthala _ Kapurthala	361092	75.3658	31.3799
Iraq	Thi Qar _ Al-Shatra _ NA	505758	46.2905	31.3852
India	Punjab _ Tarn Taran _ Khadur Sahib	216925	75.127	31.4069
India	Punjab _ Tarn Taran _ Tarn Taran	570141	74.9029	31.4112
Israel	Southern District _ Be'er Sheva Sub-district _ Gerar Region	47490	34.6463	31.4132
India	Punjab _ Jalandhar _ Jalandhar - I	1248444	75.5865	31.4176
Pakistan	PUNJAB _ LAHORE DISTRICT _ LAHORE CITY TEHSIL	3972930	74.2053	31.4199
Iraq	Maysan _ Qalat Saleh _ NA	130599	47.5147	31.4221
Pakistan	PUNJAB _ FAISALABAD DISTRICT _ FAISALABAD CITY TEHSIL	3347064	73.0977	31.432
Pakistan	PUNJAB _ BHAKKAR DISTRICT _ MANKERA TEHSIL	265655	71.6232	31.4378
Afghanistan	Kandahar _ Maruf _ NA	48118	67.2491	31.4408
India	Himachal Pradesh _ Una _ Una	214624	76.2519	31.4464
Iraq	Maysan _ Al-Mejar Al-Kabir _ NA	186230	47.2028	31.4501
Iran (Islamic Republic of)	Chaharmahal and Bakhtiari _ Lordakan _ NA	239511	50.8863	31.4625
Iran (Islamic Republic of)	Khoozestan (Khuzestan) _ Baghmalek _ NA	117906	49.9036	31.4848
Pakistan	PUNJAB _ LAHORE DISTRICT _ LAHORE CANTT. TEHSIL	5908286	74.4458	31.4934
Iran (Islamic Republic of)	South Khorassan _ Nahbandan _ NA	54960	59.7395	31.4936
Iraq	Maysan _ Al-Maimouna _ NA	133119	46.8493	31.4951
Jordan	Madaba Gov. _ Dieban - District _ Dieban - Sub District	19259	35.7602	31.4965
Pakistan	BALOCHISTAN _ ZHOB DISTRICT _ KAKAR KHURASAN SUB-DIVISION	28002	68.4759	31.497
Afghanistan	Kandahar _ Kandahar _ NA	793489	65.7148	31.5024
Iran (Islamic Republic of)	Khoozestan (Khuzestan) _ Bavi _ NA	102782	48.9716	31.5146
Saudi Arabia	Al-Hudud ash Shamaliyah _ Turayf _ NA	57695	39.0291	31.5156
Afghanistan	Kandahar _ Arghistan _ NA	50250	66.5517	31.5205
Iraq	al-Muthanna _ Al-Rumaitha _ NA	367736	45.3205	31.5247
Iran (Islamic Republic of)	Khoozestan (Khuzestan) _ Haftgel _ NA	25812	49.4062	31.5344
India	Punjab _ Hoshiarpur _ Hoshiarpur	587690	75.9108	31.5403
Jordan	Madaba Gov. _ Dieban - District _ Ariedh - Sub District	6235	35.5852	31.5409
India	Himachal Pradesh _ Una _ Bangana	82465	76.3568	31.5435
Pakistan	PUNJAB _ BHAKKAR DISTRICT _ BHAKKAR TEHSIL	663815	71.1167	31.5525
Pakistan	FEDERALLY ADMINISTERED TRIBAL AREAS _ TRIBAL AREA ADJ D.I.KHAN DISTT _ DRAZINDA TEHSIL	54576	70.1529	31.5574
Afghanistan	Hilmand _ Lashkar Gah _ NA	137708	64.5577	31.5644
India	Punjab _ Kapurthala _ Bhulath	110298	75.5164	31.5646
Afghanistan	Kandahar _ Maywand _ NA	85272	64.9931	31.5819
India	Punjab _ Amritsar _ Baba Bakala	359643	75.2536	31.5917
India	Punjab _ Amritsar _ Amritsar -I	350384	74.7876	31.605
Afghanistan	Hilmand _ Nad Ali _ NA	158301	63.8614	31.6259
Pakistan	BALOCHISTAN _ ZHOB DISTRICT _ SHERANI SUB-DIVISION	94257	69.7657	31.6302
Afghanistan	Kandahar _ Zhari _ NA	124863	65.3976	31.6405
Pakistan	PUNJAB _ FAISALABAD DISTRICT _ CHAK JHUMRA TEHSIL	396902	73.2371	31.6448
Afghanistan	Nimroz _ Khash Rod _ NA	31372	62.7991	31.6487
Iraq	Maysan _ Al-Kahla _ NA	36820	47.554	31.6533
India	Himachal Pradesh _ Una _ Amb	190586	76.1171	31.6611
Pakistan	PUNJAB _ JHANG DISTRICT _ CHINIOT TEHSIL	1509264	72.8245	31.6643
Iran (Islamic Republic of)	Yazd _ Bafgh _ NA	28551	55.3988	31.683
India	Punjab _ Amritsar _ Amritsar- II	1588100	75.0373	31.6865
Pakistan	PUNJAB _ SHEIKHUPURA DISTRICT _ SAFDARABAD TEHSIL	920477	73.5641	31.705
Iraq	Thi Qar _ Al-Rifaai _ NA	449153	46.0569	31.7117
Iran (Islamic Republic of)	Khoozestan (Khuzestan) _ Dasht-e-Azadegan _ NA	65373	48.0683	31.7218
Afghanistan	Farah _ Lash Wa Juwayn _ NA	42660	61.3053	31.7254
Afghanistan	Zabul _ Atghar _ NA	11702	67.3902	31.7257
Pakistan	PUNJAB _ SHEIKHUPURA DISTRICT _ SHEIKHUPURA TEHSIL	1640830	73.884	31.7287
India	Punjab _ Hoshiarpur _ Dasua	378097	75.7044	31.7328
Pakistan	PUNJAB _ SHEIKHUPURA DISTRICT _ FEROZEWALA TEHSIL	1562519	74.307	31.7411
Afghanistan	Kandahar _ Arghandab _ NA	90297	65.6475	31.7568
India	Punjab _ Gurdaspur _ Batala	721687	75.2877	31.7731
Pakistan	NORTH-WEST FRONTIER _ D. I. KHAN DISTRICT _ KULACHI TEHSIL	263339	70.4417	31.7818
Jordan	Zarqa Gov. _ Qasabet Ezzarqa - District _ Azraq - Sub District	13723	36.9975	31.7871
Pakistan	PUNJAB _ SARGODHA DISTRICT _ SILLANWALI TEHSIL	397639	72.5339	31.7882
Iraq	al-Najaf _ Al-Manathera _ NA	231209	44.4278	31.8057
Afghanistan	Zabul _ Shamulzayi _ NA	34409	67.7713	31.818
India	Punjab _ Amritsar _ Ajnala	496794	74.764	31.8232
Pakistan	PUNJAB _ BHAKKAR DISTRICT _ DARYA KHAN TEHSIL	365009	71.3207	31.8238
Afghanistan	Hilmand _ Nahri Sarraj _ NA	157180	64.6085	31.8294
Pakistan	NORTH-WEST FRONTIER _ D. I. KHAN DISTRICT _ D. I. KHAN TEHSIL	817094	70.7835	31.8329
Iran (Islamic Republic of)	Khoozestan (Khuzestan) _ Shushtar _ NA	206610	48.9071	31.8602
Iran (Islamic Republic of)	Chaharmahal and Bakhtiari _ Borujen _ NA	129785	51.1536	31.8671
Pakistan	PUNJAB _ KHUSHAB DISTRICT _ NOORPUR TEHSIL	273163	71.9499	31.8692
Iraq	Muhafazat al-Qadisiya _ Not Available: Admin 2 _ NA	1763995	45.0659	31.8718
Iran (Islamic Republic of)	Khoozestan (Khuzestan) _ Izeh _ NA	228415	49.9733	31.873
Pakistan	PUNJAB _ SARGODHA DISTRICT _ SAHIWAL TEHSIL (SARGODHA)	369402	72.3868	31.8884
Afghanistan	Paktika _ Turwo _ NA	2793	68.3131	31.9064
Afghanistan	Zabul _ Tarnak Wa Jaldak _ NA	22847	66.5202	31.9088
Iran (Islamic Republic of)	Chaharmahal and Bakhtiari _ Ardal _ NA	33919	50.4591	31.9122
Afghanistan	Zabul _ Shinkay _ NA	31344	67.1518	31.9187
India	Punjab _ Hoshiarpur _ Mukerian	351414	75.7407	31.9237
Afghanistan	Paktika _ Wor Mayi _ NA	4748	68.8341	31.9331
Iran (Islamic Republic of)	Yazd _ Yazd _ NA	726408	54.5166	31.9343
Iran (Islamic Republic of)	Khoozestan (Khuzestan) _ Masjed-e Soleyman _ NA	55539	49.3136	31.9507
Pakistan	PUNJAB _ HAFIZABAD DISTRICT _ PINDI BHATTIAN TEHSIL	543874	73.3769	31.952
Iran (Islamic Republic of)	Chaharmahal and Bakhtiari _ Kiar _ NA	65051	50.807	31.9555
Iran (Islamic Republic of)	Yazd _ Sadugh _ NA	41275	53.606	31.9556
India	Punjab _ Gurdaspur _ Dera Baba Nanak	132717	75.0527	31.9737
Iran (Islamic Republic of)	Esfahan _ Dehaqan _ NA	35538	51.6146	31.9805
Afghanistan	Nimroz _ Dilaram _ NA	8004	63.2666	31.9844
Pakistan	PUNJAB _ GUJRANWALA DISTRICT _ NOWSHERA VIRKAN TEHSIL	663179	73.9752	31.9922
Pakistan	PUNJAB _ GUJRANWALA DISTRICT _ KAMOKE TEHSIL	633904	74.3328	31.9925
India	Punjab _ Gurdaspur _ Gurdaspur	877203	75.3805	32.0001
Iraq	Maysan _ Al-Amara _ NA	715664	47.1595	32.0002
Iran (Islamic Republic of)	Yazd _ Behabad _ NA	18410	56.1696	32.0037
Afghanistan	Kandahar _ Khakrez _ NA	33195	65.5009	32.0052
Pakistan	FEDERALLY ADMINISTERED TRIBAL AREAS _ SOUTH WAZIRISTAN AGENCY _ TOI KHULLA TEHSIL	51106	69.4913	32.009
Iran (Islamic Republic of)	Khoozestan (Khuzestan) _ Shush _ NA	231802	48.2188	32.0359
Afghanistan	Kandahar _ Ghorak _ NA	14009	65.1957	32.0439
Pakistan	PUNJAB _ SARGODHA DISTRICT _ SARGODHA TEHSIL	1691177	72.74	32.0452
Pakistan	PUNJAB _ BHAKKAR DISTRICT _ KALUR KOT TEHSIL	349782	71.4265	32.058
Afghanistan	Kandahar _ Shah Wali Kot _ NA	63041	66.0074	32.0805
Iraq	al-Najaf _ Al-Kufa _ NA	480034	44.4617	32.0811
Pakistan	PUNJAB _ HAFIZABAD DISTRICT _ HAFIZABAD TEHSIL	758739	73.6385	32.1066
Afghanistan	Hilmand _ Washer _ NA	20873	63.9728	32.1094
Afghanistan	Farah _ Shib Koh _ NA	35789	61.3891	32.1122
[truncated: 1,032 more rows]
