# Supplementary material for: Rethinking desert definitions: Bridging the gap between science, policy, and conservation
Source: Ambio. 2025 Nov 7;55(4):743–54. doi: 10.1007/s13280-025-02276-9 (PMC12961036; doi:10.1007/s13280-025-02276-9)
Supplement: Supplementary file 2 — Supplementary file2 (DOCX 60 KB) [file 13280_2025_2276_MOESM2_ESM.xlsx]

## Sheet: Dryland deserts
Taxon	Species	IUCN threat category	Proportion_dryland_deserts	Range size (km^2)
Amphibians	Telmatobius vilamensis	CR	1	9.55
Amphibians	Pristimantis wiensi	DD	1	16.24
Amphibians	Rhinella bernardoi	DD	1	19.78
Amphibians	Pristimantis anemerus	DD	1	53
Amphibians	Telmatobius contrerasi	EN	1	169.03
Amphibians	Neurergus kaiseri	VU	1	9237.48
Amphibians	Gastrotheca galeata	DD	0.994	297.22
Amphibians	Rhinella atacamensis	VU	0.978	13093.7
Amphibians	Arenophryne rotunda	LC	0.881	3151.2
Amphibians	Eleutherodactylus interorbitalis	LC	0.879	49639.1
Amphibians	Pyxicephalus obbianus	LC	0.869	87592.9
Amphibians	Sclerophrys kassasii	LC	0.843	33504.3
Amphibians	Pristimantis ceuthospilus	VU	0.778	1907.28
Amphibians	Bufotes luristanicus	LC	0.699	77393.9
Amphibians	Pristimantis rhodoplichus	EN	0.669	454.36
Amphibians	Kassina maculifer	LC	0.668	106787
Amphibians	Hildebrandtia macrotympanum	LC	0.665	490104
Amphibians	Lynchius nebulanastes	EN	0.599	39.71
Amphibians	Lithobates bwana	LC	0.588	4334.6
Amphibians	Poyntonophrynus lughensis	LC	0.576	536510
Amphibians	Chiromantis kelleri	LC	0.562	607449
Amphibians	Telmatobius arequipensis	NT	0.547	11335.2
Amphibians	Anaxyrus kelloggi	LC	0.543	57937.3
Amphibians	Incilius mazatlanensis	LC	0.541	24276.5
Amphibians	Sclerophrys dodsoni	LC	0.528	455560
Birds	Sylvietta philippae	DD	0.894	184358
Birds	Fringilla polatzeki	EN	1	33.67
Birds	Penelope albipennis	EN	1	3108.83
Birds	Geronticus eremita	EN	0.865	497.38
Birds	Microspingus alticola	EN	0.518	4885.43
Birds	Turdus confinis	LC	0.906	1831.86
Birds	Merops persicus	LC	0.9	137605
Birds	Vireo cassinii	LC	0.878	1888.03
Birds	Empidonax difficilis	LC	0.858	2783.29
Birds	Apus alexandri	LC	0.803	1973.15
Birds	Cyanocorax beecheii	LC	0.766	65524.3
Birds	Vireo bellii	LC	0.747	30611.2
Birds	Corvus sinaloae	LC	0.747	70487.4
Birds	Serinus canaria	LC	0.734	5763.17
Birds	Anthus berthelotii	LC	0.734	5763.16
Birds	Apus unicolor	LC	0.734	5763.15
Birds	Phylloscopus canariensis	LC	0.725	3448.36
Birds	Mirafra somalica	LC	0.722	89733.7
Birds	Anaplectes jubaensis	LC	0.703	21449
Birds	Atlapetes albiceps	LC	0.669	17598.9
Birds	Oenanthe phillipsi	LC	0.661	368379
Birds	Alaemon hamertoni	LC	0.661	105704
Birds	Mirafra collaris	LC	0.642	204780
Birds	Leucippus baeri	LC	0.635	24391.5
Birds	Calendulauda gilletti	LC	0.633	373660
Birds	Passer luteus	LC	0.625	1.79498e+06
Birds	Tachycineta stolzmanni	LC	0.624	27067.4
Birds	Spiloptila clamans	LC	0.617	1.67785e+06
Birds	Spizocorys fremantlii	LC	0.613	346740
Birds	Ortalis wagleri	LC	0.608	69285.6
Birds	Rhynchospiza stolzmanni	LC	0.608	29763.5
Birds	Merops revoilii	LC	0.604	578408
Birds	Prinia fluviatilis	LC	0.6	59172.7
Birds	Callipepla douglasii	LC	0.585	96824.9
Birds	Eremalauda dunni	LC	0.58	1.05773e+06
Birds	Neotis heuglinii	LC	0.577	570438
Birds	Passer castanopterus	LC	0.573	407709
Birds	Passer iagoensis	LC	0.572	1869.54
Birds	Otus brucei	LC	0.567	79695.2
Birds	Strix butleri	LC	0.567	2961.37
Birds	Sicalis taczanowskii	LC	0.564	23287.2
Birds	Mirafra cordofanica	LC	0.556	953104
Birds	Lamprotornis albicapillus	LC	0.552	437517
Birds	Scelorchilus albicollis	LC	0.544	56460.1
Birds	Dendropicos elachus	LC	0.538	855170
Birds	Caprimulgus eximius	LC	0.538	1.06537e+06
Birds	Trachyphonus margaritatus	LC	0.531	1.17448e+06
Birds	Piezorina cinerea	LC	0.53	22104.7
Birds	Prinia rufifrons	LC	0.514	638571
Birds	Apus pallidus	LC	0.501	174708
Birds	Lamprotornis pulcher	LC	0.499	1.9694e+06
Birds	Phaethornis porcullae	LC	0.497	10965.3
Birds	Fringilla teydea	NT	1	349.94
Birds	Saxicola dacotiae	NT	0.975	1219.45
Birds	Heterotetrax humilis	NT	0.788	352377
Birds	Ochthoeca salvini	NT	0.7	17783.8
Birds	Junco bairdi	NT	0.692	3298.87
Birds	Neotis nuba	NT	0.624	1.48739e+06
Birds	Streptopelia reichenowi	NT	0.558	85537.7
Birds	Clibanornis erythrocephalus	NT	0.545	10155.3
Birds	Myiarchus semirufus	VU	0.583	29701.9
Mammals	Abrocoma shistacea	LC	0.665	3653.1
Mammals	Acomys airensis	LC	0.495	903984
Mammals	Acomys louisae	LC	0.672	462048
Mammals	Ammodillus imbellis	DD	0.938	197130
Mammals	Ammodorcas clarkei	VU	0.975	81585.7
Mammals	Ammospermophilus nelsoni	EN	0.638	10479.5
Mammals	Arabitragus jayakari	EN	0.965	23781.3
Mammals	Asellia italosomalica	DD	0.633	166902
Mammals	Atelerix sclateri	LC	0.609	187768
Mammals	Chaetodipus artus	LC	0.897	78865.8
Mammals	Chaetodipus goldmani	NT	0.668	55101.6
Mammals	Chaetodipus pernix	LC	0.889	86756.9
Mammals	Chinchilla lanigera	EN	0.723	17598.3
Mammals	Crocidura arabica	LC	0.578	633.95
Mammals	Crocidura canariensis	EN	0.973	2315.07
Mammals	Crocidura cinderella	LC	0.505	423260
Mammals	Crocidura dhofarensis	DD	0.999	89.2251
Mammals	Crocidura floweri	DD	0.829	24917.1
Mammals	Crocidura lusitania	LC	0.58	1.19045e+06
Mammals	Crocidura pasha	LC	0.636	348900
Mammals	Crocidura religiosa	DD	0.632	14956.9
Mammals	Crocidura somalica	LC	0.522	91897
Mammals	Crocidura susiana	DD	0.848	3542.42
Mammals	Cryptochloris zyli	EN	0.51	1069.42
Mammals	Ctenomys johannis	DD	0.699	33889
Mammals	Ctenomys peruanus	LC	0.637	3478.27
Mammals	Desmodilliscus braueri	LC	0.662	2.23735e+06
Mammals	Dipodomys ingens	EN	0.644	4368.94
Mammals	Dipodomys nitratoides	VU	0.675	7647.3
Mammals	Dryomys niethammeri	VU	1	28.9523
Mammals	Elephantulus revoilii	DD	0.766	95562.8
Mammals	Eptesicus floweri	LC	0.806	705077
Mammals	Felovia vae	LC	0.683	125682
Mammals	Gazella spekei	EN	0.791	137157
Mammals	Gerbillus bottai	DD	0.949	30153.5
Mammals	Gerbillus brockmani	DD	1	308.691
Mammals	Gerbillus grobbeni	DD	0.976	1090.04
Mammals	Gerbillus muriculus	DD	1	523.945
Mammals	Gerbillus nancillus	DD	0.659	864361
Mammals	Gerbillus principulus	DD	1	2405.21
Mammals	Gerbillus rupicola	LC	0.613	26049.8
Mammals	Gerbillus stigmonyx	DD	1	28879.9
Mammals	Helogale hirtula	LC	0.588	536633
Mammals	Herpestes ochraceus	LC	0.792	401381
Mammals	Hypsugo arabicus	DD	0.944	17848.7
Mammals	Madoqua piacentinii	DD	0.687	39051.1
Mammals	Madoqua saltiana	LC	0.517	566963
Mammals	Microdillus peeli	DD	0.872	18868.5
Mammals	Microtus kermanensis	DD	0.902	8252.11
Mammals	Mustela subpalmata	LC	0.569	24853.5
Mammals	Myotis peninsularis	EN	0.993	2991
Mammals	Nanger dama	CR	0.749	153361
Mammals	Neotamias palmeri	EN	0.588	178.584
Mammals	Neotoma phenax	LC	0.873	36071.9
Mammals	Nesokia bunnii	EN	0.52	16820.7
Mammals	Nycteris parisii	DD	0.56	71128.9
Mammals	Peromyscus simulus	VU	0.53	6096.22
Mammals	Phacochoerus aethiopicus	LC	0.504	160403
Mammals	Phyllotis gerbillus	LC	0.666	22380.6
Mammals	Plecotus teneriffae	VU	0.672	1954.57
Mammals	Punomys lemminus	VU	0.567	27139.6
Mammals	Reithrodontomys burti	DD	0.618	54275.9
Mammals	Sciurus colliaei	LC	0.656	53073
Mammals	Taterillus arenarius	LC	0.934	376251
Mammals	Taterillus tranieri	LC	0.842	78705.1
Reptiles	Acanthodactylus spinicauda	CR	0.685	249.673
Reptiles	Liolaemus quinterosi	CR	0.5	9.99116
Reptiles	Gallotia intermedia	CR	1	154.024
Reptiles	Asaccus caudivolvulus	CR	0.559	69.921
Reptiles	Hemidactylus bouvieri	CR	0.775	2332.75
Reptiles	Hemidactylus megalops	DD	1	19.9823
Reptiles	Hemidactylus lopezjuradoi	DD	1	9.99116
Reptiles	Eryx borrii	DD	1	9.99116
Reptiles	Haackgreerius miopus	DD	1	9.99116
Reptiles	Hemidactylus klauberi	DD	1	9.99116
Reptiles	Letheobia jubana	DD	1	9.99116
Reptiles	Mesalina ercolinii	DD	1	9.99116
Reptiles	Platyceps messanai	DD	1	9.99116
Reptiles	Rhinotyphlops leucocephalus	DD	1	9.99116
Reptiles	Platyceps scortecci	DD	1	9.99116
Reptiles	Xerotyphlops wilsoni	DD	1	9.99116
Reptiles	Hemidactylus bavazzanoi	DD	1	19.9823
Reptiles	Philochortus rudolfensis	DD	1	19.9823
Reptiles	Hemidactylus barbierii	DD	1	95.1925
Reptiles	Hemidactylus taylori	DD	1	418.992
Reptiles	Echis hughesi	DD	1	450.422
Reptiles	Ancylocranium somalicum	DD	1	228.131
Reptiles	Platyceps noeli	DD	1	594.25
Reptiles	Elapsoidea broadleyi	DD	1	19866.8
Reptiles	Macropholidus huancabambae	DD	1	288.196
Reptiles	Agama bottegi	DD	0.998	1675.85
Reptiles	Mochlus mabuiiformis	DD	0.995	6197.25
Reptiles	Mochlus paedocarinatus	DD	0.977	3709.58
Reptiles	Holodactylus cornii	DD	0.936	36023.6
Reptiles	Hemidactylus granchii	DD	0.885	141468
Reptiles	Hemidactylus laevis	DD	0.87	112577
Reptiles	Epacrophis reticulatus	DD	0.861	8.59684
Reptiles	Phymaturus indistinctus	DD	0.772	2511.8
Reptiles	Microgecko helenae	DD	0.739	155384
Reptiles	Tropidodipsas repleta	DD	0.724	7230.32
Reptiles	Mediodactylus aspratilis	DD	0.722	22794.2
Reptiles	Eublepharis angramainyu	DD	0.682	67672.8
Reptiles	Mochlus laeviceps	DD	0.672	63154.4
Reptiles	Atractaspis scorteccii	DD	0.653	56200.6
Reptiles	Hemidactylus fragilis	DD	0.624	15668.4
Reptiles	Eryx somalicus	DD	0.585	14044.4
Reptiles	Letheobia erythraea	DD	0.57	11004.3
Reptiles	Latastia petersiana	DD	0.568	52425.9
Reptiles	Nucras aurantiaca	DD	0.559	11.1779
Reptiles	Mediodactylus heteropholis	DD	0.554	3214.54
Reptiles	Myriopholis tanae	DD	0.528	1547.59
Reptiles	Hemidactylus ophiolepoides	DD	0.5	9.99116
Reptiles	Mochlus grandisonianus	DD	0.5	9.99116
Reptiles	Myriopholis burii	DD	0.499	9.96221
Reptiles	Hemidactylus puccionii	DD	0.67	243230
Reptiles	Terrapene nelsoni	DD	0.783	57796.6
Reptiles	Kinosternon alamosae	DD	0.649	22191.5
Reptiles	Hemidactylus funaiolii	DD	0.541	25153.5
Reptiles	Tropiocolotes nubicus	DD	0.537	58957.2
Reptiles	Sympholis lippiens	DD	0.639	67176.4
Reptiles	Tarentola rudis	DD	0.546	749.446
Reptiles	Montivipera kuhrangica	EN	1	9.99116
Reptiles	Cerastes boehmei	EN	1	19.9823
Reptiles	Asaccus arnoldi	EN	1	2223
Reptiles	Hemidactylus luqueorum	EN	1	730.057
Reptiles	Anniella grinnelli	EN	0.91	874.978
Reptiles	Liolaemus fabiani	EN	1	1918.29
Reptiles	Hemidactylus alkiyumii	EN	0.679	1856.11
Reptiles	Chalcides simonyi	EN	0.979	515.433
Reptiles	Chioninia vaillantii	EN	0.864	978.89
Reptiles	Liolaemus isabelae	EN	0.564	1376.89
Reptiles	Liolaemus nigrocoeruleus	LC	1	16.774
Reptiles	Xerotyphlops luristanicus	LC	1	9.99116
Reptiles	Asaccus andersoni	LC	1	9.99116
Reptiles	Asaccus zagrosicus	LC	1	9.99116
Reptiles	Eirenis kermanensis	LC	1	9.99116
Reptiles	Liolaemus lopezi	LC	1	9.99116
Reptiles	Eremias lalezharica	LC	1	88.3821
Reptiles	Phymaturus castillensis	LC	1	50.6608
Reptiles	Phymaturus extrilidus	LC	1	35.2505
Reptiles	Tarentola protogigas	LC	1	135.522
Reptiles	Liolaemus velosoi	LC	1	136.351
Reptiles	Iranolacerta zagrosica	LC	1	542.153
Reptiles	Xantusia gilberti	LC	1	929.651
Reptiles	Dasypeltis crucifera	LC	1	5929.29
Reptiles	Asaccus nasrullahi	LC	1	5601.9
Reptiles	Hemidactylus somalicus	LC	1	19256.7
Reptiles	Liolaemus dumerili	LC	1	2719.84
Reptiles	Atractaspis engdahli	LC	1	21630.9
Reptiles	Rhynchocalamus levitoni	LC	1	983.749
Reptiles	Liolaemus islugensis	LC	1	239.339
Reptiles	Asaccus kermanshahensis	LC	1	723.815
Reptiles	Tarentola fogoensis	LC	1	389.536
Reptiles	Asaccus platyrhynchus	LC	1	5910.26
Reptiles	Cordylus imkeae	LC	1	11.2875
Reptiles	Pseuderemias septemstriata	LC	0.998	4660.78
Reptiles	Dasypeltis bazi	LC	0.996	2713.13
Reptiles	Hemidactylus hajarensis	LC	0.995	12280.9
Reptiles	Asaccus margaritae	LC	0.988	110.69
Reptiles	Hemidactylus romeshkanicus	LC	0.988	1042.54
Reptiles	Ptyodactylus orlovi	LC	0.984	25076.2
Reptiles	Latastia taylori	LC	0.98	969.063
Reptiles	Liolaemus sanjuanensis	LC	0.973	3973.34
Reptiles	Mochlus vinciguerrae	LC	0.963	18463.9
Reptiles	Phymaturus felixi	LC	0.953	1749.46
Reptiles	Pseudotrapelus jensvindumi	LC	0.94	17700.8
Reptiles	Phymaturus calcogaster	LC	0.921	1790.84
Reptiles	Phymaturus videlai	LC	0.92	114.739
Reptiles	Cordylus cloetei	LC	0.918	9.17423
Reptiles	Lerista kendricki	LC	0.911	2048.38
Reptiles	Mediodactylus stevenandersoni	LC	0.899	1866.43
Reptiles	Liolaemus riojanus	LC	0.886	17956.6
Reptiles	Liolaemus xanthoviridis	LC	0.883	13712.5
Reptiles	Pseuderemias erythrosticta	LC	0.873	1419.02
Reptiles	Pristurus phillipsii	LC	0.865	69310.5
Reptiles	Liolaemus shehuen	LC	0.839	2959.39
Reptiles	Lerista humphriesi	LC	0.839	2813.44
Reptiles	Bradypodion atromontanum	LC	0.837	663.826
Reptiles	Philochortus phillipsi	LC	0.835	469.984
Reptiles	Latastia caeruleopunctata	LC	0.826	177125
Reptiles	Liolaemus shitan	LC	0.825	938.899
Reptiles	Timon princeps	LC	0.822	52722.8
Reptiles	Hemidactylus tropidolepis	LC	0.821	264149
Reptiles	Eirenis africanus	LC	0.788	24452.1
Reptiles	Stenocercus percultus	LC	0.777	3002.83
Reptiles	Ophiomorus chernovi	LC	0.775	7.73972
Reptiles	Hemitheconyx taylori	LC	0.77	61235.2
Reptiles	Hemidactylus pauciporosus	LC	0.76	32109.8
Reptiles	Omanosaura jayakari	LC	0.737	26388.9
Reptiles	Agama boulengeri	LC	0.729	215062
Reptiles	Coleonyx fasciatus	LC	0.725	46330.5
Reptiles	Phyllodactylus kofordi	LC	0.72	31074
Reptiles	Liolaemus millcayac	LC	0.72	15131.5
Reptiles	Asaccus griseonotus	LC	0.72	46607.8
Reptiles	Boaedon maculatus	LC	0.706	169059
Reptiles	Phymaturus patagonicus	LC	0.702	47363.7
Reptiles	Ctenosaura macrolopha	LC	0.694	29690.2
Reptiles	Rhinotyphlops ataeniatus	LC	0.693	5506.67
Reptiles	Hierophis andreanus	LC	0.683	98400
Reptiles	Hemidactylus paucituberculatus	LC	0.677	638.011
Reptiles	Apathya yassujica	LC	0.677	1546.39
Reptiles	Mochlus productus	LC	0.656	106889
Reptiles	Eremias isfahanica	LC	0.654	13.0568
Reptiles	Pristurus somalicus	LC	0.652	2372.57
Reptiles	Uromastyx macfadyeni	LC	0.645	74678.4
Reptiles	Liolaemus canqueli	LC	0.638	22150.3
Reptiles	Liolaemus annectens	LC	0.626	5005.32
Reptiles	Agamodon anguliceps	LC	0.615	124036
Reptiles	Liolaemus casamiquelai	LC	0.609	6006.36
Reptiles	Sonora fasciata	LC	0.592	11.8221
Reptiles	Philochortus hardeggeri	LC	0.577	56047.7
Reptiles	Acanthodactylus margaritae	LC	0.573	2196.7
Reptiles	Psammophis pulcher	LC	0.565	53223.5
Reptiles	Cyrtopodion rhodocauda	LC	0.561	1209.72
Reptiles	Stenocercus puyango	LC	0.555	9924.39
Reptiles	Phymaturus somuncurensis	LC	0.555	11948.1
Reptiles	Pristidactylus nigroiugulus	LC	0.551	66958.1
Reptiles	Phymaturus ceii	LC	0.529	2741.09
Reptiles	Latastia boscai	LC	0.528	91695.2
Reptiles	Lerista tridactyla	LC	0.527	20406
Reptiles	Ptyodactylus dhofarensis	LC	0.523	379.129
Reptiles	Afrotyphlops calabresii	LC	0.51	10151.2
Reptiles	Phrynocephalus ananjevae	LC	0.5	9.99116
Reptiles	Liolaemus schmidti	LC	0.5	9.99116
Reptiles	Sonora straminea	LC	0.5	9.99116
Reptiles	Liolaemus anomalus	LC	0.495	22116
Reptiles	Chalcides viridanus	LC	1	1954.52
Reptiles	Ptyodactylus ruusaljibalicus	LC	0.998	790.698
Reptiles	Asaccus gardneri	LC	0.957	1629.85
Reptiles	Liolaemus zapallarensis	LC	0.832	1542
Reptiles	Pseuderemias brenneri	LC	0.688	341450
Reptiles	Tropiocolotes confusus	LC	0.633	1360.04
Reptiles	Hemidactylus macropholis	LC	0.632	603960
Reptiles	Masticophis aurigulus	LC	0.613	4335.74
Reptiles	Uromastyx princeps	LC	0.555	226748
Reptiles	Rena boettgeri	LC	0.547	3893.79
Reptiles	Elgaria paucicarinata	LC	0.519	5070.68
Reptiles	Telescopus tessellatus	LC	0.519	168679
Reptiles	Chalcides sexlineatus	LC	1	1494.24
Reptiles	Gallotia stehlini	LC	1	1494.24
Reptiles	Trachylepis hemmingi	LC	0.587	130421
Reptiles	Saara loricata	LC	0.562	78234.6
Reptiles	Varanus nesterovi	LC	0.503	54680.3
Reptiles	Lerista baynesi	LC	1	230.022
Reptiles	Acanthodactylus senegalensis	LC	0.661	1.01198e+06
Reptiles	Ctenophorus butlerorum	LC	0.843	2531.01
Reptiles	Echis omanensis	LC	0.758	45796.4
Reptiles	Ctenotus youngsoni	LC	0.998	1985
Reptiles	Aprasia haroldi	LC	0.997	1446.83
Reptiles	Stenodactylus pulcher	LC	0.552	9622.11
Reptiles	Pelomedusa gehafie	LC	0.716	62.4375
Reptiles	Lerista varia	LC	0.545	4139.33
Reptiles	Pristurus crucifer	LC	0.595	459902
Reptiles	Omanosaura cyanura	LC	0.878	20786.6
Reptiles	Asaccus gallagheri	LC	0.958	13545.6
Reptiles	Leiosaurus jaguaris	LC	0.813	8919.28
Reptiles	Meizodon plumbiceps	LC	0.652	229937
Reptiles	Sceloporus hunsakeri	LC	0.521	5070.68
Reptiles	Microlophus koepckeorum	LC	0.854	5141.33
Reptiles	Aspidoscelis maximus	LC	0.58	5043.38
Reptiles	Petrosaurus thalassinus	LC	0.646	4810.94
Reptiles	Chalcides delislei	LC	0.499	2.14803e+06
Reptiles	Sceloporus licki	LC	0.688	3130.54
Reptiles	Pseudoboodon gascae	LC	0.912	2587.68
Reptiles	Pseuderemias striatus	LC	0.564	624488
Reptiles	Liolaemus melanops	LC	0.736	93740.8
Reptiles	Liolaemus nigromaculatus	LC	0.556	44154.5
Reptiles	Agama boueti	LC	0.561	1.32658e+06
Reptiles	Phyllodactylus homolepidurus	LC	0.563	29597.5
Reptiles	Scincopus fasciatus	LC	0.555	2.16537e+06
Reptiles	Naja nubiae	LC	0.559	425069
Reptiles	Tarentola caboverdiana	LC	0.992	742.039
Reptiles	Philochortus intermedius	LC	0.574	178975
Reptiles	Atractaspis microlepidota	LC	0.571	290823
Reptiles	Chioninia fogoensis	LC	0.991	344.922
Reptiles	Echis leucogaster	LC	0.666	1.17278e+06
Reptiles	Agama robecchii	LC	0.6	208182
Reptiles	Gyalopion quadrangulare	LC	0.522	93646
Reptiles	Garthia gaudichaudii	LC	0.687	47204.5
Reptiles	Liolaemus inacayali	LC	0.526	17427.8
Reptiles	Gallotia atlantica	LC	0.973	2379.46
Reptiles	Liolaemus petrophilus	LC	0.526	98784.7
Reptiles	Tarentola angustimentalis	LC	0.972	2315.07
Reptiles	Mochlus tanae	LC	0.883	300.627
Reptiles	Hemidactylus ruspolii	LC	0.618	354922
Reptiles	Psammophis afroccidentalis	LC	0.54	100952
Reptiles	Siagonodon borrichianus	LC	0.838	6812.49
Reptiles	Liolaemus atacamensis	LC	0.532	63325.1
Reptiles	Agama persimilis	LC	0.682	86096.1
Reptiles	Chioninia delalandii	LC	0.888	1223.51
Reptiles	Tarentola boettgeri	LC	0.874	1485.61
Reptiles	Leptodeira punctata	LC	0.688	53761.1
Reptiles	Tarentola darwini	LC	0.833	768.551
Reptiles	Liolaemus olongasta	LC	0.753	39574.6
Reptiles	Thamnophis validus	LC	0.588	69954.4
Reptiles	Tarentola delalandii	LC	0.745	1954.46
Reptiles	Gallotia galloti	LC	0.745	1954.57
Reptiles	Trimorphodon paucimaculatus	LC	0.549	53541
Reptiles	Liolaemus platei	LC	0.58	57255.5
Reptiles	Chioninia spinalis	LC	0.652	1590.71
Reptiles	Liolaemus pantherinus	LC	0.585	505.765
Reptiles	Liolaemus foxi	LC	0.511	393.81
Reptiles	Pristurus gallagheri	NT	0.979	6428.6
Reptiles	Pseudocerastes urarachnoides	NT	0.903	33191
Reptiles	Pelomedusa barbata	NT	0.651	17847.6
Reptiles	Liolaemus silvai	NT	1	670.09
Reptiles	Callopistes flavipunctatus	NT	0.706	33399.9
Reptiles	Phyllodactylus unctus	NT	0.587	5033.12
Reptiles	Sonora aemula	NT	0.809	95371.9
Reptiles	Mediodactylus ilamensis	VU	1	9.99116
Reptiles	Asaccus montanus	VU	1	3502.6
Reptiles	Anniella alexanderae	VU	1	138.948
Reptiles	Ptyodactylus rivapadiali	VU	0.995	17190.9
Reptiles	Gopherus evgoodei	VU	0.995	7766.66
Reptiles	Crotalus stejnegeri	VU	0.514	7452.06
Reptiles	Eumeces persicus	VU	0.5	9.99116
Reptiles	Tarentola chazaliae	VU	0.589	18218.8
Reptiles	Amphisbaena townsendi	VU	1	496.535
Reptiles	Liolaemus audituvelatus	VU	0.517	20608.1
Reptiles	Pelusios broadleyi	VU	0.686	2432.46
Reptiles	Petracola ventrimaculatus	VU	0.62	11807.1
Reptiles	Tarentola boavistensis	VU	0.61	359.268

## Sheet: WWF deserts
Taxon	Species	IUCN threat category	Proportion_WWF_deserts	Range size (km^2)
Amphibians	Allobates wayuu	LC	1.00001	267.173
Amphibians	Hyalinobatrachium orocostale	EN	1.00001	460.012
Amphibians	Ptychadena filwoha	DD	0.999984	133.408
Amphibians	Ambystoma taylori	CR	0.998341	2.35609
Amphibians	Lithobates chichicuahutla	CR	0.996858	1.19623
Amphibians	Uperoleia micromeles	LC	0.995995	46601.6
Amphibians	Afghanodon mustersi	CR	0.99001	303.804
Amphibians	Sclerophrys langanoensis	DD	0.974021	12144.4
Amphibians	Craugastor inachus	CR	0.91539	599.855
Amphibians	Smilisca dentata	EN	0.882965	341.91
Amphibians	Eleutherodactylus blairhedgesi	CR	0.878637	7.75836
Amphibians	Eleutherodactylus etheridgei	EN	0.831421	282.226
Amphibians	Mantella expectata	EN	0.778979	866.458
Amphibians	Eleutherodactylus johnstonei	LC	0.724264	297.383
Amphibians	Eurycea troglodytes	DD	0.702346	2431.81
Amphibians	Lithobates subaquavocalis	CR	0.679614	150.827
Amphibians	Scaphiophryne gottlebei	EN	0.669032	414.452
Amphibians	Scaphiophryne brevis	LC	0.665573	50766.5
Amphibians	Telmatobius rimac	VU	0.661831	10544.1
Amphibians	Bolitoglossa eremia	EN	0.658148	10.5304
Amphibians	Ambystoma mexicanum	CR	0.645046	20.7576
Amphibians	Leptodactylus turimiquensis	NT	0.644878	5755.92
Amphibians	Gephyromantis azzurrae	EN	0.640159	554.678
Amphibians	Mantidactylus noralottae	DD	0.640159	554.678
Amphibians	Eleutherodactylus guttilatus	LC	0.637466	46522
Amphibians	Neobatrachus aquilonius	LC	0.632038	275284
Amphibians	Eleutherodactylus schwartzi	EN	0.609664	42.8899
Amphibians	Boophis xerophilus	LC	0.603241	38010.6
Amphibians	Tomopterna kachowskii	LC	0.598749	41629.5
Amphibians	Poyntonophrynus grandisonae	DD	0.586175	3049.66
Amphibians	Gephyromantis corvus	EN	0.576423	555.395
Amphibians	Spea intermontana	LC	0.574086	574469
Amphibians	Cryptotriton sierraminensis	CR	0.565234	30.2626
Amphibians	Dendropsophus battersbyi	DD	0.554995	17.5711
Amphibians	Eleutherodactylus lentus	EN	0.543643	105.597
Amphibians	Leptodactylus fallax	CR	0.53626	78.2457
Amphibians	Duttaphrynus hololius	DD	0.533186	1099.44
Amphibians	Poyntonophrynus vertebralis	LC	0.531467	135291
Amphibians	Mannophryne venezuelensis	NT	0.523039	516.851
Amphibians	Pristimantis incertus	LC	0.512136	2307.89
Amphibians	Anaxyrus retiformis	LC	0.494932	25779.5
Birds	Geospiza pauper	CR	1	23.0799
Birds	Laterallus spilonota	VU	0.991763	1833.96
Birds	Mimus melanotis	NT	0.964505	530.693
Birds	Crithagra flavigula	EN	0.955206	4402.93
Birds	Xanthomixis apperti	VU	0.935852	1399.69
Birds	Loxigilla barbadensis	LC	0.933584	410.336
Birds	Oenanthe dubia	DD	0.917355	59972.2
Birds	Geospiza parvula	LC	0.896614	6729.44
Birds	Geospiza pallida	NT	0.882504	6620.5
Birds	Progne modesta	EN	0.879639	6835.98
Birds	Platyspiza crassirostris	LC	0.878929	6209.71
Birds	Geospiza psittacula	VU	0.876665	6209.71
Birds	Geospiza fortis	LC	0.873967	6729.44
Birds	Certhidea olivacea	VU	0.870766	6093.47
Birds	Mimus parvulus	LC	0.869681	6059.16
Birds	Geospiza scandens	LC	0.86805	6165.79
Birds	Myiarchus magnirostris	LC	0.865376	6729.44
Birds	Geospiza difficilis	LC	0.862145	1109.18
Birds	Uratelornis chimaera	VU	0.86038	8969.06
Birds	Geospiza heliobates	CR	0.849246	8.18066
Birds	Buteo galapagoensis	VU	0.846667	6143.62
Birds	Monias benschi	VU	0.843211	10389.6
Birds	Pyrocephalus nanus	VU	0.835763	6306
Birds	Passer hemileucus	VU	0.833219	109.604
Birds	Geospiza magnirostris	LC	0.828846	6149.86
Birds	Geospiza fuliginosa	LC	0.823512	6836.85
Birds	Zenaida galapagoensis	NT	0.820646	6836.85
Birds	Melospiza lincolnii	LC	0.785868	6944.59
Birds	Pogonotriccus venezuelanus	NT	0.721028	7659.4
Birds	Larus fuliginosus	VU	0.713231	1848.32
Birds	Thamnornis chloropetoides	LC	0.708914	49357.5
Birds	Artemisiospiza nevadensis	LC	0.705791	71355.5
Birds	Spizella wortheni	EN	0.70219	2386.38
Birds	Arremon phaeopleurus	LC	0.687137	7084.16
Birds	Certhidea fusca	LC	0.655377	681.215
Birds	Dicrurus aldabranus	NT	0.652463	104.053
Birds	Arremon phygas	VU	0.646454	5312.69
Birds	Newtonia archboldi	LC	0.631917	49185.8
Birds	Odontophorus columbianus	NT	0.611555	5722.08
Birds	Setophaga subita	VU	0.596349	91.7954
Birds	Pipreola formosa	LC	0.596074	7182.22
Birds	Nesillas lantzii	LC	0.594807	41471.1
Birds	Aulacorhynchus sulcatus	LC	0.579577	17515.4
Birds	Molothrus armenti	NT	0.576438	2894.17
Birds	Neomixis pallidior	LC	0.561464	94374.8
Birds	Aglaiocercus berlepschi	EN	0.560165	2326.78
Birds	Pyrrhura emma	LC	0.547199	18256.7
Birds	Baeolophus ridgwayi	LC	0.540778	570968
Birds	Phylloscartes flaviventris	LC	0.52905	2765.69
Birds	Tangara rufigenis	LC	0.515148	3522.5
Birds	Pyrgilauda theresae	LC	0.515086	65959.4
Birds	Toxostoma longirostre	LC	0.51368	154602
Birds	Cardinalis phoeniceus	LC	0.511134	35617
Birds	Syndactyla guttulata	LC	0.508909	6311.56
Mammals	Lepilemur hubbardorum	EN	1	212.99
Mammals	Nesoryzomys fernandinae	VU	0.999965	578.11
Mammals	Nesoryzomys narboroughi	VU	0.999965	578.11
Mammals	Lepilemur leucopus	EN	0.999863	1953.52
Mammals	Macrotarsomys petteri	DD	0.999737	17.9853
Mammals	Nesoryzomys swarthi	VU	0.999635	547.09
Mammals	Bettongia lesueur	NT	0.998489	183.892
Mammals	Hypsugo bemainty	LC	0.993279	2715.81
Mammals	Apodemus avicennicus	DD	0.964798	300.66
Mammals	Chaetodipus lineatus	DD	0.949877	10858.7
Mammals	Thomomys clusius	LC	0.94913	7067.38
Mammals	Cratogeomys fulvescens	LC	0.947663	2028.57
Mammals	Mungotictis decemlineata	EN	0.857863	11333.6
Mammals	Selevinia betpakdalaensis	DD	0.84775	126057
Mammals	Pattonomys flavidus	DD	0.845204	766.034
Mammals	Mirza coquereli	EN	0.832735	13934.1
Mammals	Lepilemur ruficaudatus	CR	0.821898	12894.3
Mammals	Cynomys mexicanus	EN	0.796656	10622
Mammals	Neoromicia malagasyensis	VU	0.790562	5560.77
Mammals	Microtus nasarovi	DD	0.785393	14103.8
Mammals	Peromyscus bullatus	CR	0.760279	49.5626
Mammals	Pygeretmus zhitkovi	NT	0.753177	77612.3
Mammals	Sylvilagus robustus	VU	0.73501	27960.4
Mammals	Brachylagus idahoensis	LC	0.734416	352138
Mammals	Neotoma insularis	DD	0.716759	620.154
Mammals	Microdipodops megacephalus	LC	0.712932	161150
Mammals	Microgale nasoloi	VU	0.711197	848.849
Mammals	Thomomys townsendii	LC	0.707872	80108.2
Mammals	Myotis planiceps	EN	0.706675	8685.99
Mammals	Urocitellus canus	LC	0.698635	152157
Mammals	Eulemur rufifrons	VU	0.693883	22595.9
Mammals	Notiosorex cockrumi	LC	0.692335	45868.9
Mammals	Xerospermophilus mohavensis	NT	0.690927	15692.3
Mammals	Miniopterus mahafaliensis	LC	0.677169	72411.8
Mammals	Neotamias rufus	LC	0.674525	95417.7
Mammals	Urocitellus mollis	LC	0.673518	280403
Mammals	Heteromys catopterius	LC	0.66768	13908.1
Mammals	Eliurus danieli	LC	0.640058	554.514
Mammals	Sorex arizonae	LC	0.628673	39100.1
Mammals	Echinops telfairi	LC	0.628104	69373.3
Mammals	Propithecus verreauxi	CR	0.626759	19245.3
Mammals	Scotophilus tandrefana	DD	0.616761	28428.7
Mammals	Marmosa xerophila	VU	0.602711	11930.1
Mammals	Myotis nyctor	VU	0.600144	433.214
Mammals	Sorex milleri	VU	0.596377	6972.53
Mammals	Saiga tatarica	CR	0.59459	445696
Mammals	Urocitellus endemicus	VU	0.592409	3734.13
Mammals	Xerospermophilus perotensis	EN	0.591014	1569.64
Mammals	Hypogeomys antimena	EN	0.587311	195.762
Mammals	Cynomys leucurus	LC	0.586115	157969
Mammals	Cheirogaleus medius	VU	0.583911	5251.61
Mammals	Chaetodipus nelsoni	LC	0.58006	327396
Mammals	Meriones zarudnyi	DD	0.578649	78114.9
Mammals	Ochotona opaca	LC	0.575419	103531
Mammals	Semnopithecus hypoleucos	LC	0.573114	233308
Mammals	Peromyscus hooperi	LC	0.573005	11344.4
Mammals	Dipodomys microps	LC	0.570251	223715
Mammals	Ammospermophilus interpres	LC	0.568903	177756
Mammals	Neotoma lepida	LC	0.567463	383522
Mammals	Gerbillus lowei	DD	0.566205	1950.82
Mammals	Peromyscus crinitus	LC	0.563162	514129
Mammals	Ammospermophilus leucurus	LC	0.56019	554076
Mammals	Neotoma nelsoni	CR	0.558026	25.5743
Mammals	Geogale aurita	LC	0.548688	6027.05
Mammals	Ichthyomys pittieri	NT	0.546077	15470.7
Mammals	Urocitellus elegans	LC	0.543909	153721
Mammals	Paraechinus nudiventris	LC	0.542154	5054.07
Mammals	Chaetodipus eremicus	LC	0.541226	291671
Mammals	Pattonomys carrikeri	DD	0.54102	54788.5
Mammals	Neotoma stephensi	LC	0.539699	122367
Mammals	Sciurus alleni	LC	0.535849	26222.7
Mammals	Meriones sacramenti	VU	0.53302	4377.51
Mammals	Thylamys tatei	DD	0.523529	3738.76
Mammals	Cynomys gunnisoni	LC	0.52306	161884
Mammals	Urocitellus beldingi	LC	0.518934	175235
Mammals	Cynomys parvidens	EN	0.518216	16488.7
Mammals	Dipodomys spectabilis	NT	0.509276	266812
Mammals	Phaner pallescens	EN	0.508054	24091.7
Mammals	Notoryctes caurinus	LC	0.506867	228666
Mammals	Cervus hanglu	LC	0.504642	24024.1
Mammals	Crocidura nana	DD	0.502568	58.8758
Mammals	Onychomys arenicola	LC	0.499684	343019
Mammals	Dipodomys nelsoni	LC	0.498754	96048
Mammals	Bunolagus monticularis	CR	0.496204	22564.3
Mammals	Perognathus parvus	LC	0.494829	455879
Reptiles	Chelonoidis chathamensis	EN	1.00023	18.4943
Reptiles	Cnemaspis adii	CR	1.00017	18.143
Reptiles	Alinea lanceolata	CR	1.00014	15.6522
Reptiles	Eremias papenfussi	LC	1.00012	19.9823
Reptiles	Borikenophis sanctaecrucis	CR	1.00012	9.99116
Reptiles	Furcifer tuzetae	DD	1.00012	9.99116
Reptiles	Indotyphlops exiguus	DD	1.00012	19.9823
Reptiles	Liophidium apperti	DD	1.00012	19.9823
Reptiles	Capitellum mariagalantae	CR	1.00012	9.99116
Reptiles	Hemidactylus vijayraghavani	DD	1.00012	9.99116
Reptiles	Mabuya grandisterrae	CR	1.00012	9.99116
Reptiles	Gerrhonotus farri	LC	1.00012	9.99116
Reptiles	Hemidactylus siva	EN	1.00012	9.99116
Reptiles	Anolis santamartae	DD	1.00012	9.99116
Reptiles	Chelonoidis phantasticus	CR	1.00012	9.99116
Reptiles	Conolophus marthae	CR	1.00012	9.99116
Reptiles	Pseudalsophis slevini	VU	1.00012	9.99116
Reptiles	Sitana gokakensis	DD	1.00012	9.99116
Reptiles	Liophidium maintikibo	DD	1.00012	9.99116
Reptiles	Bachia beebei	DD	1.00012	9.99116
Reptiles	Cyrtodactylus rishivalleyensis	EN	1.00012	19.9823
Reptiles	Gerrhonotus mccoyi	LC	1.00012	19.9823
Reptiles	Sitana kalesari	DD	1.00012	19.9823
Reptiles	Cubatyphlops anousius	DD	1.00012	9.99116
Reptiles	Alsophis antiguae	CR	1.00012	9.99116
Reptiles	Rhadinella xerophila	VU	1.00012	9.99116
Reptiles	Alsophis sajdaki	CR	1.00012	9.99116
Reptiles	Trachylepis cristinae	NT	1.00008	16.6714
Reptiles	Scincella kikaapoa	LC	1.00003	90.6228
Reptiles	Chelonoidis porteri	CR	1.00002	162.803
Reptiles	Chelonoidis donfaustoi	CR	1.00002	22.4104
Reptiles	Chelonoidis becki	VU	1.00001	169.032
Reptiles	Bitis inornata	LC	1	4025.54
Reptiles	Vipera altaica	LC	1	4082.66
Reptiles	Acanthophis wellsi	LC	1	3142.65
Reptiles	Underwoodisaurus seorsus	LC	1	14234.8
Reptiles	Cordylus namakuiyus	LC	0.999999	1404.32
Reptiles	Lygodactylus decaryi	DD	0.999997	1401.18
Reptiles	Hemidactylus awashensis	LC	0.999996	21.4299
Reptiles	Phyllodactylus darwini	NT	0.999973	143.616
Reptiles	Gehyra ocellata	EN	0.999971	151.406
Reptiles	Chelonoidis darwini	CR	0.999967	121.136
Reptiles	Copeoglossum margaritae	DD	0.999943	37.7679
Reptiles	Sphaerodactylus siboney	LC	0.999898	29.427
Reptiles	Eremias kavirensis	LC	0.999846	20.8368
Reptiles	Chelonoidis microphyes	EN	0.999781	123.133
Reptiles	Leiocephalus onaneyi	CR	0.999756	14.4565
Reptiles	Microlophus grayii	NT	0.999737	148.631
Reptiles	Chelonoidis vandenburghi	VU	0.999724	516.697
Reptiles	Pseudalsophis dorsalis	LC	0.999698	935.008
Reptiles	Pseudalsophis steindachneri	NT	0.999698	935.008
Reptiles	Microlophus indefatigabilis	LC	0.999698	935.008
Reptiles	Phyllodactylus baurii	DD	0.999661	134.764
Reptiles	Acanthodactylus beershebensis	CR	0.999519	3476.95
Reptiles	Pseudalsophis biserialis	NT	0.999373	554.522
Reptiles	Microlophus bivittatus	NT	0.999274	426.47
Reptiles	Phyllodactylus leei	NT	0.999272	427.938
Reptiles	Hemidactylus masirahensis	EN	0.99924	251.869
Reptiles	Anilios longissimus	DD	0.998534	183.89
Reptiles	Eremias andersoni	LC	0.998435	971.707
Reptiles	Pseudalsophis hephaestus	LC	0.998376	547.09
Reptiles	Pseudalsophis thomasi	LC	0.998376	547.09
Reptiles	Microlophus jacobii	LC	0.998352	535.247
Reptiles	Kolekanos plumicaudus	LC	0.998087	8774.09
Reptiles	Mabuya cochonae	CR	0.998063	9.81096
Reptiles	Pristurus masirahensis	LC	0.997828	395.579
Reptiles	Aldabrachelys gigantea	VU	0.995427	103.952
Reptiles	Cryptoblepharus aldabrae	VU	0.995427	103.952
Reptiles	Anolis extremus	LC	0.994072	410.383
Reptiles	Lepidoblepharis miyatai	CR	0.991498	73.5989
Reptiles	Pholidoscelis polops	EN	0.990753	45.3765
Reptiles	Liophidium chabaudi	LC	0.986847	1373.67
Reptiles	Mesalina kuri	LC	0.986533	109.831
Reptiles	Hemidactylus forbesii	LC	0.986532	109.831
Reptiles	Hemidactylus oxyrhinus	LC	0.986528	109.83
Reptiles	Sphaerodactylus beattyi	EN	0.985847	75.0624
Reptiles	Chalarodon steinkampi	EN	0.985429	135.763
Reptiles	Typhlacontias johnsonii	LC	0.985139	21416.2
Reptiles	Tetracheilostoma carlae	CR	0.984926	17.2264
Reptiles	Chelonoidis guntheri	CR	0.981942	502.322
Reptiles	Typhlacontias rudebecki	LC	0.980815	8.71945
Reptiles	Ctenophorus mirrityana	NT	0.97857	1999.63
Reptiles	Sarada deccanensis	LC	0.97539	24752.4
Reptiles	Trilepida dugandi	LC	0.972338	183.898
Reptiles	Sitana laticeps	LC	0.970701	38725.6
Reptiles	Antillotyphlops naugus	VU	0.96825	19.2294
Reptiles	Trachylepis vezo	DD	0.966347	9.65381
Reptiles	Atractus careolepis	CR	0.966322	6.10716
Reptiles	Namibiana latifrons	LC	0.960897	7598.74
Reptiles	Rhoptropus taeniostictus	LC	0.958498	27711.9
Reptiles	Amblyrhynchus cristatus	VU	0.947209	6836.04
Reptiles	Cyrtopodion montiumsalsorum	LC	0.94159	10441.1
Reptiles	Sphaerodactylus ruibali	EN	0.939574	178.604
Reptiles	Phyllodactylus galapagensis	NT	0.937962	4036.65
Reptiles	Conolophus subcristatus	VU	0.93658	5608.32
Reptiles	Microlophus albemarlensis	LC	0.93365	4466.31
Reptiles	Hemidactylus barodanus	LC	0.928027	4849.47
Reptiles	Pseudalsophis darwini	LC	0.915082	4089.11
Reptiles	Ophiomorus maranjabensis	LC	0.91336	170.771
Reptiles	Prosymna somalica	LC	0.912823	1782.35
Reptiles	Vipera shemakhensis	VU	0.909181	2547.23
Reptiles	Liolaemus melanogaster	LC	0.908452	221.699
Reptiles	Tantilla cucullata	LC	0.904516	54263.2
Reptiles	Phelsuma standingi	VU	0.902411	15552.1
Reptiles	Anadia blakei	EN	0.900122	1118.08
Reptiles	Latastia doriai	LC	0.898254	29585.1
Reptiles	Crotaphytus reticulatus	VU	0.895686	85263.9
Reptiles	Pseudalsophis occidentalis	LC	0.894182	2410.54
Reptiles	Alsophis rijgersmaei	EN	0.891161	63.3526
Reptiles	Anolis gingivinus	LC	0.891161	63.3526
Reptiles	Pholidoscelis plei	LC	0.891161	63.3526
Reptiles	Sphaerodactylus parvus	LC	0.891161	63.3526
Reptiles	Spondylurus powelli	EN	0.891161	63.3526
Reptiles	Anolis pogus	NT	0.891161	63.3526
Reptiles	Gonatodes seigliei	EN	0.891004	359.075
Reptiles	Tenuidactylus bogdanovi	LC	0.887202	35735.8
Reptiles	Hemidactylus gleadowi	DD	0.886631	107344
Reptiles	Furcifer labordi	VU	0.883634	14888.7
Reptiles	Sphaerodactylus dimorphicus	EN	0.882158	95.5289
Reptiles	Anolis ferreus	LC	0.875354	123.898
Reptiles	Alsophis antillensis	CR	0.874301	23.6236
Reptiles	Lycodon flavicollis	LC	0.870804	35805.8
Reptiles	Goggia braacki	LC	0.866262	1671.77
Reptiles	Paroedura vahiny	LC	0.864475	47462
Reptiles	Altiphylax mintoni	DD	0.850091	25860.8
Reptiles	Drymarchon margaritae	LC	0.845204	766.034
Reptiles	Cnemidophorus senectus	LC	0.845204	766.034
Reptiles	Ctenosaura palearis	EN	0.843666	793.35
Reptiles	Phelsuma hielscheri	VU	0.840008	7232.5
Reptiles	Pedioplanis haackei	LC	0.837635	11395.4
Reptiles	Varanus hamersleyensis	LC	0.837149	7067.26
Reptiles	Typhlacontias punctatissimus	LC	0.833283	28441.4
Reptiles	Anolis imias	LC	0.831645	254.641
Reptiles	Capitellum parvicruzae	CR	0.829514	159.449
Reptiles	Spondylurus magnacruzae	CR	0.829514	159.449
Reptiles	Aspidoscelis laredoensis	LC	0.829007	33194.7
Reptiles	Rhinotyphlops boylei	LC	0.825246	237374
Reptiles	Pseudemys gorzugi	NT	0.823521	99726
Reptiles	Tracheloptychus petersi	VU	0.822924	8955.83
Reptiles	Anolis acutus	LC	0.815063	140.101
Reptiles	Oplurus fierinensis	LC	0.814138	8002.51
Reptiles	Cubatyphlops perimychus	LC	0.813465	16.253
Reptiles	Tympanocryptis diabolicus	LC	0.809849	43870.9
Reptiles	Pristurus simonettai	LC	0.807186	41.6105
Reptiles	Sceloporus goldmani	EN	0.800402	7370.59
Reptiles	Furcifer antimena	VU	0.789841	4983.81
Reptiles	Grandidierina rubrocaudata	LC	0.785219	50338.2
Reptiles	Anolis leachii	LC	0.783961	235.87
Reptiles	Grandidierina petiti	NT	0.771774	1118.69
Reptiles	Sphaerodactylus torrei	EN	0.7715	563.396
Reptiles	Liolaemus williamsi	LC	0.76606	258.323
Reptiles	Telescopus finkeldeyi	LC	0.759963	26140.2
Reptiles	Mastigodryas amarali	VU	0.757363	13787.7
Reptiles	Furcifer belalandaensis	CR	0.756418	7.55662
Reptiles	Sceloporus cautus	LC	0.753325	62290.6
Reptiles	Sarada darwini	LC	0.752462	2819.72
Reptiles	Sceloporus couchii	LC	0.749549	36009.4
Reptiles	Cubatyphlops anchaurus	DD	0.74946	7.48711
Reptiles	Eremiascincus rubiginosus	LC	0.739374	1540.53
Reptiles	Wallaceophis gujaratensis	LC	0.738157	56480.1
Reptiles	Sceloporus cyanogenys	LC	0.731971	93507.2
Reptiles	Lerista chalybura	LC	0.728587	14106
Reptiles	Antillotyphlops geotomus	NT	0.726345	298.47
Reptiles	Amphisbaena medemi	DD	0.724563	2613.86
Reptiles	Sphaerodactylus parthenopion	EN	0.722159	49.2512
Reptiles	Cnemidophorus arenivagus	LC	0.72093	5952.48
Reptiles	Crotalus angelensis	LC	0.716766	620.153
Reptiles	Crotaphytus insularis	LC	0.716766	620.153
Reptiles	Petrosaurus slevini	LC	0.715748	620.153
Reptiles	Sauromalus hispidus	EN	0.715748	620.153
Reptiles	Cnemidophorus murinus	LC	0.71538	526.276
Reptiles	Sphaerodactylus schwartzi	EN	0.715263	139.855
Reptiles	Sphaerodactylus elegantulus	DD	0.714376	258.504
Reptiles	Sceloporus parvus	LC	0.713707	116732
Reptiles	Tarentola crombiei	LC	0.711677	151.473
Reptiles	Cordylus aridus	LC	0.70789	2956.61
Reptiles	Gerrhonotus lazcanoi	LC	0.704309	7.03605
Reptiles	Xenosaurus rectocollaris	LC	0.700605	885.445
Reptiles	Laudakia nuristanica	DD	0.694845	9038.34
Reptiles	Chelonoidis vicina	EN	0.694074	216.426
Reptiles	Pedioplanis benguellensis	LC	0.692087	28623.6
Reptiles	Sceloporus merriami	LC	0.692016	144394
Reptiles	Zonosaurus karsteni	LC	0.69192	19765
Reptiles	Trachylepis nancycoutuae	NT	0.689704	4650.57
Reptiles	Bothrops medusa	EN	0.689461	2868.34
Reptiles	Cyrtodactylus srilekhae	NT	0.689109	1742.82
Reptiles	Phrynosoma diminutum	EN	0.687821	7703.01
Reptiles	Ithycyphus oursi	LC	0.675967	73738.2
Reptiles	Sceloporus aurantius	LC	0.674144	446.054
Reptiles	Pachydactylus angolensis	LC	0.673581	17917.4
Reptiles	Aspidoscelis pai	LC	0.673527	16633.4
Reptiles	Phrynosoma hernandesi	LC	0.673276	413880
Reptiles	Varanus bushi	LC	0.670612	33588.1
Reptiles	Madatyphlops arenarius	LC	0.670166	17930.5
Reptiles	Pachydactylus kobosensis	LC	0.669233	6520.09
Reptiles	Pyxis planicauda	CR	0.668076	854.924
Reptiles	Afroedura karroica	LC	0.666406	14153.1
Reptiles	Anolis onca	LC	0.666081	16615.7
Reptiles	Tenuidactylus turcmenicus	LC	0.660415	84134.8
Reptiles	Trachylepis dumasi	VU	0.659007	39790.4
Reptiles	Erythrolamprus triscalis	EN	0.655305	276.034
Reptiles	Tracheloptychus madagascariensis	LC	0.655097	63388.8
Reptiles	Sceloporus minor	LC	0.654062	87324.9
Reptiles	Pantherophis bairdi	LC	0.644841	100942
Reptiles	Brachyseps splendidus	VU	0.641218	10534
Reptiles	Phyllodactylus ventralis	LC	0.640396	24374.7
Reptiles	Sceloporus samcolemani	LC	0.637645	16264.3
Reptiles	Gerrhosaurus skoogi	LC	0.633167	21171.1
Reptiles	Crotalus ornatus	LC	0.632974	154080
Reptiles	Flexiseps andranovahensis	DD	0.632877	12288.2
Reptiles	Gehyra fenestrula	LC	0.628962	4422.05
Reptiles	Sanzinia volontany	LC	0.625515	16906.5
Reptiles	Coleonyx reticulatus	LC	0.623675	8241.76
Reptiles	Anolis sierramaestrae	DD	0.618494	12.141
Reptiles	Sceloporus cyanostictus	EN	0.617779	2054.68
Reptiles	Lerista vermicularis	LC	0.61702	208741
Reptiles	Aspidoscelis sonorae	LC	0.616388	43147.5
Reptiles	Leioheterodon geayi	LC	0.613219	48455.7
Reptiles	Coleonyx brevis	LC	0.612785	350453
Reptiles	Langaha alluaudi	LC	0.610571	54983.3
Reptiles	Tantilla atriceps	LC	0.604216	130355
Reptiles	Phelsuma mutabilis	LC	0.602783	62115.7
Reptiles	Gopherus berlandieri	LC	0.601294	145511
Reptiles	Pedioplanis huntleyi	LC	0.597514	10430.6
Reptiles	Zonosaurus quadrilineatus	VU	0.593976	1956.81
Reptiles	Altiphylax levitoni	LC	0.593189	15387.5
Reptiles	Grandidierina fierinensis	LC	0.59293	7391.92
Reptiles	Aspidoscelis velox	LC	0.586082	216823
Reptiles	Indotyphlops pammeces	LC	0.583829	16385.9
Reptiles	Liophidium vaillanti	LC	0.581978	56384.1
Reptiles	Diporiphora ameliae	LC	0.579922	17506.2
Reptiles	Anolis forresti	NT	0.575954	69.2643
Reptiles	Sceloporus bimaculosus	LC	0.5748	227989
Reptiles	Bogertophis subocularis	LC	0.57426	255223
Reptiles	Philochortus spinalis	LC	0.574225	28090.9
Reptiles	Rena segrega	NT	0.573841	226311
Reptiles	Paroedura picta	LC	0.571551	77529.4
Reptiles	Lycodon flavomaculatus	LC	0.57003	66524.3
Reptiles	Diporiphora linga	LC	0.566823	37238.6
Reptiles	Tantilla hobartsmithi	LC	0.566446	404417
Reptiles	Cordylus minor	LC	0.564765	3835.31
Reptiles	Lampropeltis alterna	LC	0.562927	195618
Reptiles	Pholidoscelis griswoldi	NT	0.561995	55.5026
Reptiles	Aspidoscelis marmoratus	LC	0.56149	268046
Reptiles	Ophisops beddomei	LC	0.560072	239179
Reptiles	Lygodactylus verticillatus	LC	0.559902	36754
Reptiles	Aspidoscelis stictogrammus	LC	0.558943	48013.5
Reptiles	Afroedura bogerti	LC	0.558507	37869.4
Reptiles	Dendrophidion nuchale	LC	0.554561	12661.5
Reptiles	Anilios ganei	LC	0.55196	45800.9
Reptiles	Sceloporus megalepidurus	VU	0.548105	5929.72
Reptiles	Lampropeltis splendida	LC	0.54733	439689
Reptiles	Hypsiglena tanzeri	DD	0.54344	8021.18
Reptiles	Eremias afghanistanica	LC	0.543236	40604
Reptiles	Phyllodactylus martini	LC	0.539841	41.978
Reptiles	Platyceps taylori	LC	0.538075	7823.75
Reptiles	Trachemys gaigeae	VU	0.537797	69372.7
Reptiles	Pachydactylus oculatus	LC	0.535557	65871.8
Reptiles	Pachydactylus waterbergensis	LC	0.535459	285.1
Reptiles	Heterodon kennerlyi	LC	0.530685	472242
Reptiles	Ctenotus tanamiensis	LC	0.530209	238219
Reptiles	Masticophis schotti	LC	0.528872	204558
Reptiles	Phelsuma breviceps	VU	0.528481	4875.78
Reptiles	Leioheterodon modestus	LC	0.527858	42144.8
Reptiles	Furcifer major	LC	0.526802	64445.9
Reptiles	Xantusia bezyi	LC	0.526596	2575.7
Reptiles	Paragehyra petiti	VU	0.526284	85.1369
Reptiles	Chersobius boulengeri	EN	0.525964	96883.6
Reptiles	Eremias aria	LC	0.525576	51924.8
Reptiles	Acontias kgalagadi	LC	0.524238	337500
Reptiles	Scincella forbesorum	EN	0.522093	5416.12
Reptiles	Gambelia wislizenii	LC	0.52189	723967
Reptiles	Pachydactylus oreophilus	LC	0.521262	38059.8
Reptiles	Gerrhonotus lugoi	LC	0.521252	774.633
Reptiles	Pseudogonatodes manessi	LC	0.520753	6192.08
Reptiles	Atractus fuliginosus	DD	0.520277	8394.38
Reptiles	Sceloporus edbelli	LC	0.517568	77108.1
Reptiles	Uropeltis macrolepis	LC	0.516089	42572.5
Reptiles	Aldabrachelys abrupta	VU	0.514357	2831.47
Reptiles	Phrynosoma ornatissimum	LC	0.514306	158073
Reptiles	Paroedura bastardi	LC	0.514217	88153.9
Reptiles	Chalarodon madagascariensis	LC	0.514155	85834.7
Reptiles	Aspidoscelis inornatus	LC	0.513549	338750
Reptiles	Ptychoglossus kugleri	LC	0.512735	5029.8
Reptiles	Pygomeles braconnieri	LC	0.512629	4755.59
Reptiles	Sceloporus exsul	CR	0.511859	165.607
Reptiles	Hemidactylus scabriceps	EN	0.510505	25005.2
Reptiles	Aspidoscelis scalaris	LC	0.509906	241227
Reptiles	Uropeltis phipsonii	VU	0.508693	14170
Reptiles	Sceloporus ornatus	NT	0.508438	28640.6
Reptiles	Cubatyphlops notorachius	DD	0.508073	10.1513
Reptiles	Rhoptropus biporosus	LC	0.50724	32856.6
Reptiles	Masticophis taeniatus	LC	0.504398	852643
Reptiles	Oreosaurus achlyens	LC	0.504281	2028.1
Reptiles	Sceloporus graciosus	LC	0.502277	682063
Reptiles	Geophis latifrontalis	DD	0.501772	24908
Reptiles	Lerista flammicauda	LC	0.501435	41038.2
Reptiles	Hemidactylus ophiolepoides	DD	0.500058	9.99116
Reptiles	Indotyphlops madgemintonae	DD	0.500058	9.99116
Reptiles	Hemidactylus whitakeri	LC	0.500058	9.99116
Reptiles	Indotyphlops loveridgei	DD	0.500058	9.99116
Reptiles	Pelomedusa somalica	CR	0.500058	9.99116
Reptiles	Phrynocephalus ananjevae	LC	0.500058	9.99116
Reptiles	Trachylepis laevis	LC	0.499213	41477
Reptiles	Pachydactylus vanzyli	LC	0.497399	20035.2
Reptiles	Trachemys taylori	EN	0.495276	2628.74
Reptiles	Dipsas williamsi	VU	0.495007	2753.83
